# Supplementary material for: Symptomatic SARS-CoV-2 breakthrough infections broaden the repertoire of Spike-reactive CD4 T cells
Source: mBio. 2025 Dec 12;17(1):e03549-25. doi: 10.1128/mbio.03549-25 (PMC12802171; doi:10.1128/mbio.03549-25)
Supplement: Table S1 — CD8 exhaustion genes. [file mbio.03549-25-s0002.xlsx]

## Sheet: Sheet1
Exhaustion Consensus
TOX
HAVCR2
LAG3
ENTPD1
PDCD1
CTLA4
CD38
TIGIT
VCAM1
CD27
SNAP47
IGFLR1
RAD51
CCNB1
BUB1
SIRPG
SEMA4A
CXCR6
FUT8
HLA-DMA
ITGAE
UBE2F
NDFIP2
CD63
FKBP1A
TPI1
CDCA8
NCAPG2
CDKN3
CCL4L2
RGS2
NAB1
ID3
CCR5
GOLIM4
ACP5
HLA-DRA
FCRL3
OSBPL3
ICOS
FAM3C
PTPN11
CKS2
GALM
SNX9
IRF4
STMN1
PRDM1
CD2BP2
RAB27A
DUSP4
PHLDA1
ITM2A
IFI35
ISG15
STAT3
WARS
SYNGR2
GBP2
LYST
BST2
PARK7
