# Supplementary material for: Symptomatic SARS-CoV-2 breakthrough infections broaden the repertoire of Spike-reactive CD4 T cells
Source: mBio. 2025 Dec 12;17(1):e03549-25. doi: 10.1128/mbio.03549-25 (PMC12802171; doi:10.1128/mbio.03549-25)
Supplement: Table S4 — Spike and CD4RE peptides. [file mbio.03549-25-s0005.xlsx]

## Sheet: Spike
Table S4. Detailed peptide sequences information of Spike megapool
Peptide	Description	Len	Antigen	Start	End
1	MFVFLVLLPLVSSQC	15	S	1	15
2	VLLPLVSSQCVNLTT	15	S	6	20
3	VSSQCVNLTTRTQLP	15	S	11	25
4	VNLTTRTQLPPAYTN	15	S	16	30
5	RTQLPPAYTNSFTRG	15	S	21	35
6	PAYTNSFTRGVYYPD	15	S	26	40
7	SFTRGVYYPDKVFRS	15	S	31	45
8	VYYPDKVFRSSVLHS	15	S	36	50
9	KVFRSSVLHSTQDLF	15	S	41	55
10	SVLHSTQDLFLPFFS	15	S	46	60
11	TQDLFLPFFSNVTWF	15	S	51	65
12	LPFFSNVTWFHAIHV	15	S	56	70
13	NVTWFHAIHVSGTNG	15	S	61	75
14	HAIHVSGTNGTKRFD	15	S	66	80
15	SGTNGTKRFDNPVLP	15	S	71	85
16	TKRFDNPVLPFNDGV	15	S	76	90
17	NPVLPFNDGVYFAST	15	S	81	95
18	FNDGVYFASTEKSNI	15	S	86	100
19	YFASTEKSNIIRGWI	15	S	91	105
20	EKSNIIRGWIFGTTL	15	S	96	110
21	IRGWIFGTTLDSKTQ	15	S	101	115
22	FGTTLDSKTQSLLIV	15	S	106	120
23	DSKTQSLLIVNNATN	15	S	111	125
24	SLLIVNNATNVVIKV	15	S	116	130
25	NNATNVVIKVCEFQF	15	S	121	135
26	VVIKVCEFQFCNDPF	15	S	126	140
27	CEFQFCNDPFLGVYY	15	S	131	145
28	CNDPFLGVYYHKNNK	15	S	136	150
29	LGVYYHKNNKSWMES	15	S	141	155
30	HKNNKSWMESEFRVY	15	S	146	160
31	SWMESEFRVYSSANN	15	S	151	165
32	EFRVYSSANNCTFEY	15	S	156	170
33	SSANNCTFEYVSQPF	15	S	161	175
34	CTFEYVSQPFLMDLE	15	S	166	180
35	VSQPFLMDLEGKQGN	15	S	171	185
36	LMDLEGKQGNFKNLR	15	S	176	190
37	GKQGNFKNLREFVFK	15	S	181	195
38	FKNLREFVFKNIDGY	15	S	186	200
39	EFVFKNIDGYFKIYS	15	S	191	205
40	NIDGYFKIYSKHTPI	15	S	196	210
41	FKIYSKHTPINLVRD	15	S	201	215
42	KHTPINLVRDLPQGF	15	S	206	220
43	NLVRDLPQGFSALEP	15	S	211	225
44	LPQGFSALEPLVDLP	15	S	216	230
45	SALEPLVDLPIGINI	15	S	221	235
46	LVDLPIGINITRFQT	15	S	226	240
47	IGINITRFQTLLALH	15	S	231	245
48	TRFQTLLALHRSYLT	15	S	236	250
49	LLALHRSYLTPGDSS	15	S	241	255
50	RSYLTPGDSSSGWTA	15	S	246	260
51	PGDSSSGWTAGAAAY	15	S	251	265
52	SGWTAGAAAYYVGYL	15	S	256	270
53	GAAAYYVGYLQPRTF	15	S	261	275
54	YVGYLQPRTFLLKYN	15	S	266	280
55	QPRTFLLKYNENGTI	15	S	271	285
56	LLKYNENGTITDAVD	15	S	276	290
57	ENGTITDAVDCALDP	15	S	281	295
58	TDAVDCALDPLSETK	15	S	286	300
59	CALDPLSETKCTLKS	15	S	291	305
60	LSETKCTLKSFTVEK	15	S	296	310
61	CTLKSFTVEKGIYQT	15	S	301	315
62	FTVEKGIYQTSNFRV	15	S	306	320
63	GIYQTSNFRVQPTES	15	S	311	325
64	SNFRVQPTESIVRFP	15	S	316	330
65	QPTESIVRFPNITNL	15	S	321	335
66	IVRFPNITNLCPFGE	15	S	326	340
67	NITNLCPFGEVFNAT	15	S	331	345
68	CPFGEVFNATRFASV	15	S	336	350
69	VFNATRFASVYAWNR	15	S	341	355
70	RFASVYAWNRKRISN	15	S	346	360
71	YAWNRKRISNCVADY	15	S	351	365
72	KRISNCVADYSVLYN	15	S	356	370
73	CVADYSVLYNSASFS	15	S	361	375
74	SVLYNSASFSTFKCY	15	S	366	380
75	SASFSTFKCYGVSPT	15	S	371	385
76	TFKCYGVSPTKLNDL	15	S	376	390
77	GVSPTKLNDLCFTNV	15	S	381	395
78	KLNDLCFTNVYADSF	15	S	386	400
79	CFTNVYADSFVIRGD	15	S	391	405
80	YADSFVIRGDEVRQI	15	S	396	410
81	VIRGDEVRQIAPGQT	15	S	401	415
82	EVRQIAPGQTGKIAD	15	S	406	420
83	APGQTGKIADYNYKL	15	S	411	425
84	GKIADYNYKLPDDFT	15	S	416	430
85	YNYKLPDDFTGCVIA	15	S	421	435
86	PDDFTGCVIAWNSNN	15	S	426	440
87	GCVIAWNSNNLDSKV	15	S	431	445
88	WNSNNLDSKVGGNYN	15	S	436	450
89	LDSKVGGNYNYLYRL	15	S	441	455
90	GGNYNYLYRLFRKSN	15	S	446	460
91	YLYRLFRKSNLKPFE	15	S	451	465
92	FRKSNLKPFERDIST	15	S	456	470
93	LKPFERDISTEIYQA	15	S	461	475
94	RDISTEIYQAGSTPC	15	S	466	480
95	EIYQAGSTPCNGVEG	15	S	471	485
96	GSTPCNGVEGFNCYF	15	S	476	490
97	NGVEGFNCYFPLQSY	15	S	481	495
98	FNCYFPLQSYGFQPT	15	S	486	500
99	PLQSYGFQPTNGVGY	15	S	491	505
100	GFQPTNGVGYQPYRV	15	S	496	510
101	NGVGYQPYRVVVLSF	15	S	501	515
102	QPYRVVVLSFELLHA	15	S	506	520
103	VVLSFELLHAPATVC	15	S	511	525
104	ELLHAPATVCGPKKS	15	S	516	530
105	PATVCGPKKSTNLVK	15	S	521	535
106	GPKKSTNLVKNKCVN	15	S	526	540
107	TNLVKNKCVNFNFNG	15	S	531	545
108	NKCVNFNFNGLTGTG	15	S	536	550
109	FNFNGLTGTGVLTES	15	S	541	555
110	LTGTGVLTESNKKFL	15	S	546	560
111	VLTESNKKFLPFQQF	15	S	551	565
112	NKKFLPFQQFGRDIA	15	S	556	570
113	PFQQFGRDIADTTDA	15	S	561	575
114	GRDIADTTDAVRDPQ	15	S	566	580
115	DTTDAVRDPQTLEIL	15	S	571	585
116	VRDPQTLEILDITPC	15	S	576	590
117	TLEILDITPCSFGGV	15	S	581	595
118	DITPCSFGGVSVITP	15	S	586	600
119	SFGGVSVITPGTNTS	15	S	591	605
120	SVITPGTNTSNQVAV	15	S	596	610
121	GTNTSNQVAVLYQDV	15	S	601	615
122	NQVAVLYQDVNCTEV	15	S	606	620
123	LYQDVNCTEVPVAIH	15	S	611	625
124	NCTEVPVAIHADQLT	15	S	616	630
125	PVAIHADQLTPTWRV	15	S	621	635
126	ADQLTPTWRVYSTGS	15	S	626	640
127	PTWRVYSTGSNVFQT	15	S	631	645
128	YSTGSNVFQTRAGCL	15	S	636	650
129	NVFQTRAGCLIGAEH	15	S	641	655
130	RAGCLIGAEHVNNSY	15	S	646	660
131	IGAEHVNNSYECDIP	15	S	651	665
132	VNNSYECDIPIGAGI	15	S	656	670
133	ECDIPIGAGICASYQ	15	S	661	675
134	IGAGICASYQTQTNS	15	S	666	680
135	CASYQTQTNSPRRAR	15	S	671	685
136	TQTNSPRRARSVASQ	15	S	676	690
137	PRRARSVASQSIIAY	15	S	681	695
138	SVASQSIIAYTMSLG	15	S	686	700
139	SIIAYTMSLGAENSV	15	S	691	705
140	TMSLGAENSVAYSNN	15	S	696	710
141	AENSVAYSNNSIAIP	15	S	701	715
142	AYSNNSIAIPTNFTI	15	S	706	720
143	SIAIPTNFTISVTTE	15	S	711	725
144	TNFTISVTTEILPVS	15	S	716	730
145	SVTTEILPVSMTKTS	15	S	721	735
146	ILPVSMTKTSVDCTM	15	S	726	740
147	MTKTSVDCTMYICGD	15	S	731	745
148	VDCTMYICGDSTECS	15	S	736	750
149	YICGDSTECSNLLLQ	15	S	741	755
150	STECSNLLLQYGSFC	15	S	746	760
151	NLLLQYGSFCTQLNR	15	S	751	765
152	YGSFCTQLNRALTGI	15	S	756	770
153	TQLNRALTGIAVEQD	15	S	761	775
154	ALTGIAVEQDKNTQE	15	S	766	780
155	AVEQDKNTQEVFAQV	15	S	771	785
156	KNTQEVFAQVKQIYK	15	S	776	790
157	VFAQVKQIYKTPPIK	15	S	781	795
158	KQIYKTPPIKDFGGF	15	S	786	800
159	TPPIKDFGGFNFSQI	15	S	791	805
160	DFGGFNFSQILPDPS	15	S	796	810
161	NFSQILPDPSKPSKR	15	S	801	815
162	LPDPSKPSKRSFIED	15	S	806	820
163	KPSKRSFIEDLLFNK	15	S	811	825
164	SFIEDLLFNKVTLAD	15	S	816	830
165	LLFNKVTLADAGFIK	15	S	821	835
166	VTLADAGFIKQYGDC	15	S	826	840
167	AGFIKQYGDCLGDIA	15	S	831	845
168	QYGDCLGDIAARDLI	15	S	836	850
169	LGDIAARDLICAQKF	15	S	841	855
170	ARDLICAQKFNGLTV	15	S	846	860
171	CAQKFNGLTVLPPLL	15	S	851	865
172	NGLTVLPPLLTDEMI	15	S	856	870
173	LPPLLTDEMIAQYTS	15	S	861	875
174	TDEMIAQYTSALLAG	15	S	866	880
175	AQYTSALLAGTITSG	15	S	871	885
176	ALLAGTITSGWTFGA	15	S	876	890
177	TITSGWTFGAGAALQ	15	S	881	895
178	WTFGAGAALQIPFAM	15	S	886	900
179	GAALQIPFAMQMAYR	15	S	891	905
180	IPFAMQMAYRFNGIG	15	S	896	910
181	QMAYRFNGIGVTQNV	15	S	901	915
182	FNGIGVTQNVLYENQ	15	S	906	920
183	VTQNVLYENQKLIAN	15	S	911	925
184	LYENQKLIANQFNSA	15	S	916	930
185	KLIANQFNSAIGKIQ	15	S	921	935
186	QFNSAIGKIQDSLSS	15	S	926	940
187	IGKIQDSLSSTASAL	15	S	931	945
188	DSLSSTASALGKLQD	15	S	936	950
189	TASALGKLQDVVNQN	15	S	941	955
190	GKLQDVVNQNAQALN	15	S	946	960
191	VVNQNAQALNTLVKQ	15	S	951	965
192	AQALNTLVKQLSSNF	15	S	956	970
193	TLVKQLSSNFGAISS	15	S	961	975
194	LSSNFGAISSVLNDI	15	S	966	980
195	GAISSVLNDILSRLD	15	S	971	985
196	VLNDILSRLDKVEAE	15	S	976	990
197	LSRLDKVEAEVQIDR	15	S	981	995
198	KVEAEVQIDRLITGR	15	S	986	1000
199	VQIDRLITGRLQSLQ	15	S	991	1005
200	LITGRLQSLQTYVTQ	15	S	996	1010
201	LQSLQTYVTQQLIRA	15	S	1001	1015
202	TYVTQQLIRAAEIRA	15	S	1006	1020
203	QLIRAAEIRASANLA	15	S	1011	1025
204	AEIRASANLAATKMS	15	S	1016	1030
205	SANLAATKMSECVLG	15	S	1021	1035
206	ATKMSECVLGQSKRV	15	S	1026	1040
207	ECVLGQSKRVDFCGK	15	S	1031	1045
208	QSKRVDFCGKGYHLM	15	S	1036	1050
209	DFCGKGYHLMSFPQS	15	S	1041	1055
210	GYHLMSFPQSAPHGV	15	S	1046	1060
211	SFPQSAPHGVVFLHV	15	S	1051	1065
212	APHGVVFLHVTYVPA	15	S	1056	1070
213	VFLHVTYVPAQEKNF	15	S	1061	1075
214	TYVPAQEKNFTTAPA	15	S	1066	1080
215	QEKNFTTAPAICHDG	15	S	1071	1085
216	TTAPAICHDGKAHFP	15	S	1076	1090
217	ICHDGKAHFPREGVF	15	S	1081	1095
218	KAHFPREGVFVSNGT	15	S	1086	1100
219	REGVFVSNGTHWFVT	15	S	1091	1105
220	VSNGTHWFVTQRNFY	15	S	1096	1110
221	HWFVTQRNFYEPQII	15	S	1101	1115
222	QRNFYEPQIITTDNT	15	S	1106	1120
223	EPQIITTDNTFVSGN	15	S	1111	1125
224	TTDNTFVSGNCDVVI	15	S	1116	1130
225	FVSGNCDVVIGIVNN	15	S	1121	1135
226	CDVVIGIVNNTVYDP	15	S	1126	1140
227	GIVNNTVYDPLQPEL	15	S	1131	1145
228	TVYDPLQPELDSFKE	15	S	1136	1150
229	LQPELDSFKEELDKY	15	S	1141	1155
230	DSFKEELDKYFKNHT	15	S	1146	1160
231	ELDKYFKNHTSPDVD	15	S	1151	1165
232	FKNHTSPDVDLGDIS	15	S	1156	1170
233	SPDVDLGDISGINAS	15	S	1161	1175
234	LGDISGINASVVNIQ	15	S	1166	1180
235	GINASVVNIQKEIDR	15	S	1171	1185
236	VVNIQKEIDRLNEVA	15	S	1176	1190
237	KEIDRLNEVAKNLNE	15	S	1181	1195
238	LNEVAKNLNESLIDL	15	S	1186	1200
239	KNLNESLIDLQELGK	15	S	1191	1205
240	SLIDLQELGKYEQYI	15	S	1196	1210
241	QELGKYEQYIKWPWY	15	S	1201	1215
242	YEQYIKWPWYIWLGF	15	S	1206	1220
243	KWPWYIWLGFIAGLI	15	S	1211	1225
244	IWLGFIAGLIAIVMV	15	S	1216	1230
245	IAGLIAIVMVTIMLC	15	S	1221	1235
246	AIVMVTIMLCCMTSC	15	S	1226	1240
247	TIMLCCMTSCCSCLK	15	S	1231	1245
248	CMTSCCSCLKGCCSC	15	S	1236	1250
249	CSCLKGCCSCGSCCK	15	S	1241	1255
250	GCCSCGSCCKFDEDD	15	S	1246	1260
251	GSCCKFDEDDSEPVL	15	S	1251	1265
252	FDEDDSEPVLKGVKL	15	S	1256	1270
253	DDSEPVLKGVKLHYT	15	S	1261	1275

## Sheet: CD4RE
Table S4. Detailed peptide sequences information of CD4RE megapool
Peptide	Description	Len	Antigen	Start	End
1	FYVYSRVKNLNSSRV	15	E	56	70
2	QFAYANRNRFLYIIK	15	M	36	50
3	VLAAVYRINWITGGI	15	M	66	80
4	YRINWITGGIAIAMA	15	M	71	85
5	CLVGLMWLSYFIASF	15	M	86	100
6	MWLSYFIASFRLFAR	15	M	91	105
7	TNILLNVPLHGTILT	15	M	116	130
8	SELVIGAVILRGHLR	15	M	136	150
9	GAVILRGHLRIAGHHLGR	18	M	141	158
10	LRGHLRIAGHHLGRC	15	M	145	159
11	RGHLRIAGHHLGRCD	15	M	146	160
12	IAGHHLGRCDIKDLP	15	M	151	165
13	LGRCDIKDLPKEITV	15	M	156	170
14	IKDLPKEITVATSRT	15	M	161	175
15	KEITVATSRTLSYYK	15	M	166	180
16	TSRTLSYYKLGASQRVA	17	M	172	188
17	SRTLSYYKLGASQRV	15	M	173	187
18	LSYYKLGASQRVAGD	15	M	176	190
19	SYYKLGASQRVAGDS	15	M	177	191
20	LGASQRVAGDSGFAA	15	M	181	195
21	SGFAAYSRYRIGNYK	15	M	191	205
22	ASWFTALTQHGKEDL	15	N	50	64
23	SWFTALTQHGKEDLK	15	N	51	65
24	DDQIGYYRRATRRIR	15	N	81	95
25	IGYYRRATRRIRGGD	15	N	84	98
26	YYRRATRRIRGGDGK	15	N	86	100
27	MKDLSPRWYFYYLGT	15	N	101	115
28	RWYFYYLGTGPEAGL	15	N	107	121
29	NKDGIIWVATEGALN	15	N	126	140
30	KDGIIWVATEGALNT	15	N	127	141
31	AIVLQLPQGTTLPKG	15	N	156	170
32	AGNGGDAALALLLLD	15	N	211	225
33	DAALALLLLDRLNQL	15	N	216	230
34	LLLLDRLNQLESKMS	15	N	221	235
35	AAEASKKPRQKRTAT	15	N	251	265
36	KKPRQKRTATKAYNV	15	N	256	270
37	KRTATKAYNVTQAFG	15	N	261	275
38	KAYNVTQAFGRRGPE	15	N	266	280
39	LIRQGTDYKHWPQIA	15	N	291	305
40	YKHWPQIAQFAPSAS	15	N	298	312
41	WPQIAQFAPSASAFF	15	N	301	315
42	ASAFFGMSRIGMEVT	15	N	311	325
43	GMEVTPSGTWLTYTGAIKLD	20	N	321	340
44	PSGTWLTYTGAIKLD	15	N	326	340
45	GTWLTYTGAIKLDDK	15	N	328	342
46	FKDQVILLNKHIDAY	15	N	346	360
47	ILLNKHIDAYKTFPP	15	N	351	365
48	LMIERFVSLAIDAYP	15	NSP12	854	868
49	LDDFVEIIKSQDLSV	15	NSP15	299	313
50	KVTFFPDLNGDVVAI	15	NSP3	1138	1152
51	KHFYWFFSNYLKRRV	15	NSP4	388	402
52	NRYFRLTLGVYDYLV	15	NSP6	232	246
53	INVFAFPFTIYSLLL	15	ORF10	4	18
54	FMRIFTIGTVTLKQG	15	ORF3a	4	18
55	KKRWQLALSKGVHFV	15	ORF3a	66	80
56	LYLYALVYFLQSINF	15	ORF3a	106	120
57	QSINFVRIIMRLWLC	15	ORF3a	116	130
58	IWNLDYIINLIIKNL	15	ORF6	26	40
59	QEEVQELYSPIFLIV	15	ORF7a	90	104
60	TQHQPYVVDDPCPIH	15	ORF8	26	40
61	YVVDDPCPIHFYSKW	15	ORF8	31	45
62	PCPIHFYSKWYIRVG	15	ORF8	36	50
63	FYSKWYIRVGARKSA	15	ORF8	41	55
64	SKWYIRVGARKSAPL	15	ORF8	43	57
65	YIRVGARKSAPLIEL	15	ORF8	46	60
66	IGNYTVSCLPFTINC	15	ORF8	76	90
67	FTINCQEPKLGSLVV	15	ORF8	86	100
68	GSLVVRCSFYEDFLE	15	ORF8	96	110
69	RCSFYEDFLEYHDVR	15	ORF8	101	115
70	SEETGTLIVNSVLLF	15	E	6	20
71	FLLVTLAILTALRLC	15	E	26	40
72	LAILTALRLCAYCCN	15	E	31	45
73	EELKKLLEQWNLVIG	15	M	11	25
74	LLEQWNLVIGFLFLT	15	M	16	30
75	NLVIGFLFLTWICLL	15	M	21	35
76	FLFLTWICLLQFAYA	15	M	26	40
77	WICLLQFAYANRNRF	15	M	31	45
78	NRNRFLYIIKLIFLW	15	M	41	55
79	LYIIKLIFLWLLWPV	15	M	46	60
80	LIFLWLLWPVTLACF	15	M	51	65
81	LLWPVTLACFVLAAV	15	M	56	70
82	ITGGIAIAMACLVGL	15	M	76	90
83	AIAMACLVGLMWLSY	15	M	81	95
84	FIASFRLFARTRSMW	15	M	96	110
85	RLFARTRSMWSFNPE	15	M	101	115
86	TRSMWSFNPETNILL	15	M	106	120
87	SFNPETNILLNVPLH	15	M	111	125
88	NVPLHGTILTRPLLE	15	M	121	135
89	GTILTRPLLESELVI	15	M	126	140
90	RPLLESELVIGAVIL	15	M	131	145
91	GAVILRGHLRIAGHH	15	M	141	155
92	LRIAGHHLGRCDIKD	15	M	149	163
93	ATSRTLSYYKLGASQ	15	M	171	185
94	RVAGDSGFAAYSRYR	15	M	186	200
95	YSRYRIGNYKLNTDH	15	M	196	210
96	IGNYKLNTDHSSSSD	15	M	201	215
97	LNTDHSSSSDNIALL	15	M	206	220
98	PQNQRNAPRITFGGP	15	N	6	20
99	NAPRITFGGPSDSTG	15	N	11	25
100	TFGGPSDSTGSNQNG	15	N	16	30
101	LTQHGKEDLKFPRGQ	15	N	56	70
102	FPRGQGVPINTNSSP	15	N	66	80
103	GVPINTNSSPDDQIG	15	N	71	85
104	TRRIRGGDGKMKDLS	15	N	91	105
105	GGDGKMKDLSPRWYF	15	N	96	110
106	MKDLSPRWYFYYLGTGPEAG	20	N	101	120
107	PRWYFYYLGTGPEAG	15	N	106	120
108	LPYGANKDGIIWVAT	15	N	121	135
109	IWVATEGALNTPKDH	15	N	131	145
110	EGALNTPKDHIGTRN	15	N	136	150
111	GKGQQQQGQTVTKKS	15	N	236	250
112	KPRQKRTATKAYNVT	15	N	257	271
113	TQAFGRRGPEQTQGN	15	N	271	285
114	RRGPEQTQGNFGDQE	15	N	276	290
115	FGDQELIRQGTDYKH	15	N	286	300
116	TDYKHWPQIAQFAPS	15	N	296	310
117	QFAPSASAFFGMSRI	15	N	306	320
118	AFFGMSRIGMEVTPS	15	N	313	327
119	GMEVTPSGTWLTYTG	15	N	321	335
120	TWLTYTGAIKLDDKDPNF	18	N	329	346
121	LTYTGAIKLDDKDPN	15	N	331	345
122	AIKLDDKDPNFKDQV	15	N	336	350
123	PNFKDQVILLNKHIDAYK	18	N	344	361
124	HIDAYKTFPPTEPKK	15	N	356	370
125	QKKQQTVTLLPAADL	15	N	386	400
126	KQQTVTLLPAADLDDF	16	N	388	403
127	TVTLLPAADLDDFSK	15	N	391	405
128	AADLDDFSKQLQQSM	15	N	397	411
129	VLSFCAFAVDAAKAY	15	NSP10	13	27
130	PDILRVYANLGERVR	15	NSP12	169	183
131	SLLMPILTLTRALTA	15	NSP12	239	253
132	HCANFNVLFSTVFPP	15	NSP12	309	323
133	NVLFSTVFPPTSFGP	15	NSP12	314	328
134	QDALFAYTKRNVIPT	15	NSP12	524	538
135	KLLKSIAATRGATVV	15	NSP12	574	588
136	IAATRGATVVIGTSK	15	NSP12	579	593
137	YPKCDRAMPNMLRIM	15	NSP12	619	633
138	RAMPNMLRIMASLVL	15	NSP12	624	638
139	SHRFYRLANECAQVL	15	NSP12	649	663
140	SEMVMCGGSLYVKPG	15	NSP12	664	678
141	FNICQAVTANVNALL	15	NSP12	694	708
142	AVTANVNALLSTDGN	15	NSP12	699	713
143	EFYAYLRKHFSMMIL	15	NSP12	744	758
144	LRKHFSMMILSDDAV	15	NSP12	749	763
145	GLVASIKNFKSVLYY	15	NSP12	774	788
146	KTDGTLMIERFVSLA	15	NSP12	849	863
147	FVSLAIDAYPLTKHP	15	NSP12	859	873
148	IDAYPLTKHPNQEYA	15	NSP12	864	878
149	DVFHLYLQYIRKLHD	15	NSP12	879	893
150	TSHKLVLSVNPYVCN	15	NSP13	37	51
151	ELHLSWEVGKPRPPL	15	NSP13	162	176
152	PRPPLNRNYVFTGYR	15	NSP13	172	186
153	FTGYRVTKNSKVQIG	15	NSP13	182	196
154	VTKNSKVQIGEYTFE	15	NSP13	187	201
155	VNARLRAKHYVYIGD	15	NSP13	387	401
156	ISPYNSQNAVASKIL	15	NSP13	512	526
157	NVNRFNVAITRAKVG	15	NSP13	557	571
158	NMFITREEAIRHVRA	15	NSP14	71	85
159	REEAIRHVRAWIGFD	15	NSP14	76	90
160	PLMYKGLPWNVVRIK	15	NSP14	151	165
161	EIIKSQDLSVVSKVV	15	NSP15	304	318
162	TQLCQYLNTLTLAVP	15	NSP16	48	62
163	AVMSLKEGQINDMIL	15	NSP16	258	272
164	KEGQINDMILSLLSK	15	NSP16	263	277
165	RENNRVVISSDVLVN	15	NSP16	283	297
166	PLNSIIKTIQPRVEK	15	NSP2	96	110
167	EEIAIILASFSASTS	15	NSP2	291	305
168	SPLYAFASEAARVVR	15	NSP2	351	365
169	AITILDGISQYSLRL	15	NSP2	386	400
170	QTFFKLVNKFLALCA	15	NSP2	496	510
171	GETFVTHSKGLYRKC	15	NSP2	526	540
172	ADAVIKTLQPVSELL	15	NSP3	58	72
173	ESDDYIATNGPLKVG	15	NSP3	268	282
174	IATNGPLKVGGSCVL	15	NSP3	273	287
175	SGHNLAKHCLHVVGP	15	NSP3	288	302
176	NLYDKLVSSFLEMKS	15	NSP3	363	377
177	ENLLLYIDINGNLHP	15	NSP3	433	447
178	KSAFYILPSIISNEK	15	NSP3	532	546
179	RFYFYTSKTTVASLI	15	NSP3	603	617
180	EAARYMRSLKVPATV	15	NSP3	643	657
181	LPNDDTLRVEAFEYY	15	NSP3	803	817
182	TLRVEAFEYYHTTDP	15	NSP3	808	822
183	HTTDPSFLGRYMSAL	15	NSP3	818	832
184	SFLGRYMSALNHTKK	15	NSP3	823	837
185	YMSALNHTKKWKYPQ	15	NSP3	828	842
186	NHTKKWKYPQVNGLT	15	NSP3	833	847
187	ESPFVMMSAPPAQYE	15	NSP3	983	997
188	YCIDGALLTKSSEYK	15	NSP3	1028	1042
189	DNFKFVCDNIKFADD	15	NSP3	1108	1122
190	LNQLTGYKKPASREL	15	NSP3	1123	1137
191	GYKKPASRELKVTFF	15	NSP3	1128	1142
192	ASRELKVTFFPDLNG	15	NSP3	1133	1147
193	PDLNGDVVAIDYKHY	15	NSP3	1143	1157
194	TPSFKKGAKLLHKPI	15	NSP3	1158	1172
195	VWHVNNATNKATYKP	15	NSP3	1173	1187
196	MAAYVDNSSLTIKKP	15	NSP3	1278	1292
197	NELSRVLGLKTLATH	15	NSP3	1293	1307
198	TFTRSTNSRIKASMP	15	NSP3	1363	1377
199	TNSRIKASMPTTIAK	15	NSP3	1368	1382
200	NTVKSVGKFCLEASF	15	NSP3	1383	1397
201	LEASFNYLKSPNFSK	15	NSP3	1393	1407
202	PNFSKLINIIIWFLL	15	NSP3	1403	1417
203	GSLIYSTAALGVLMS	15	NSP3	1423	1437
204	ISSFKWDLTAFGLVA	15	NSP3	1493	1507
205	WDLTAFGLVAEWFLA	15	NSP3	1498	1512
206	FGLVAEWFLAYILFT	15	NSP3	1503	1517
207	FDAYVNTFSSTFNVP	15	NSP3	1773	1787
208	SHNIALIWNVKDFMS	15	NSP3	1888	1902
209	KGGKIVNNWLKQLIK	15	NSP4	-2	12
210	LFVAAIFYLITPVHV	15	NSP4	18	32
211	AVITREVGFVVPGLP	15	NSP4	93	107
212	VPGLPGTILRTTNGD	15	NSP4	103	117
213	FLHFLPRVFSAVGNI	15	NSP4	118	132
214	DTRYVLMDGSIIQFP	15	NSP4	188	202
215	SIVAGGIVAIVVTCL	15	NSP4	283	297
216	FGEYSHVVAFNTLLF	15	NSP4	308	322
217	NTLLFLMSFTVLCLT	15	NSP4	318	332
218	PVYSFLPGVYSVIYL	15	NSP4	333	347
219	YLTFYLTNDVSFLAH	15	NSP4	348	362
220	SFLAHIQWMVMFTPL	15	NSP4	358	372
221	IQWMVMFTPLVPFWI	15	NSP4	363	377
222	MFTPLVPFWITIAYI	15	NSP4	368	382
223	TIAYIICISTKHFYW	15	NSP4	378	392
224	CTFLLNKEMYLKLRS	15	NSP4	418	432
225	LTQYNRYLALYNKYK	15	NSP4	438	452
226	RYLALYNKYKYFSGA	15	NSP4	443	457
227	YREAACCHLAKALND	15	NSP4	463	477
228	CCHLAKALNDFSNSG	15	NSP4	468	482
229	FSNSGSDVLYQPPQT	15	NSP4	478	492
230	SDVLYQPPQTSITSA	15	NSP4	483	497
231	NHNFLVQAGNVQLRV	15	NSP5	63	77
232	QNCVLKLKVDTANPK	15	NSP5	83	97
233	LLVLVQSTQWSLFFF	15	NSP6	22	36
234	SLFFFLYENAFLPFA	15	NSP6	32	46
235	LCLFLLPSLATVAYF	15	NSP6	67	81
236	TLVYKVYYGNALDQA	15	NSP6	147	161
237	DAFKLNIKLLGVGGK	15	NSP6	267	281
238	RVESSSKLWAQCVQL	15	NSP7	21	35
239	SKLWAQCVQLHNDIL	15	NSP7	26	40
240	VLKKLKKSLNVAKSE	15	NSP8	34	48
241	LIVTALRANSAVKLQ	15	NSP8	184	198
242	SDFVRATATIPIQAS	15	ORF3a	26	40
243	ALLAVFQSASKIITL	15	ORF3a	51	65
244	KIITLKKRWQLALSK	15	ORF3a	61	75
245	CNLLLLFVTVYSHLL	15	ORF3a	81	95
246	LVAAGLEAPFLYLYA	15	ORF3a	96	110
247	LEAPFLYLYALVYFL	15	ORF3a	101	115
248	LVYFLQSINFVRIIM	15	ORF3a	111	125
249	VRIIMRLWLCWKCRS	15	ORF3a	121	135
250	RLWLCWKCRSKNPLL	15	ORF3a	126	140
251	KNPLLYDANYFLCWH	15	ORF3a	136	150
252	YDANYFLCWHTNCYD	15	ORF3a	141	155
253	FLCWHTNCYDYCIPY	15	ORF3a	146	160
254	TNCYDYCIPYNSVTS	15	ORF3a	151	165
255	YFTSDYYQLYSTQLS	15	ORF3a	206	220
256	TDTGVEHVTFFIYNK	15	ORF3a	221	235
257	EHVTFFIYNKIVDEP	15	ORF3a	226	240
258	FIYNKIVDEPEEHVQ	15	ORF3a	231	245
259	GSSGVVNPVMEPIYD	15	ORF3a	251	265
260	MFHLVDFQVTIAEIL	15	ORF6	1	15
261	IAEILLIIMRTFKVS	15	ORF6	11	25
262	AEILLIIMRTFKVSI	15	ORF6	12	26
263	LIIMRTFKVSIWNLD	15	ORF6	16	30
264	TFKVSIWNLDYIINL	15	ORF6	21	35
265	YIINLIIKNLSKSLT	15	ORF6	31	45
266	MKIILFLALITLATC	15	ORF7a	1	15
267	IILFLALITLATCEL	15	ORF7a	3	17
268	DGVKHVYQLRARSVSPKL	18	ORF7a	69	86
269	VKHVYQLRARSVSPK	15	ORF7a	71	85
270	LYSPIFLIVAAIVFI	15	ORF7a	96	110
271	SPIFLIVAAIVFITL	15	ORF7a	98	112
272	DFYLCFLAFLLFLVL	15	ORF7b	8	22
273	MKFLVFLGIITTVAA	15	ORF8	1	15
274	FLGIITTVAAFHQEC	15	ORF8	6	20
275	TTVAAFHQECSLQSC	15	ORF8	11	25
276	FHQECSLQSCTQHQP	15	ORF8	16	30
277	SLQSCTQHQPYVVDD	15	ORF8	21	35
278	ARKSAPLIELCVDEA	15	ORF8	51	65
279	PLIELCVDEAGSKSP	15	ORF8	56	70
280	CVDEAGSKSPIQYID	15	ORF8	61	75
281	IQYIDIGNYTVSCLP	15	ORF8	71	85
282	QEPKLGSLVVRCSFY	15	ORF8	91	105
283	EDFLEYHDVRVVLDF	15	ORF8	106	120
284	DFLEYHDVRVVLDFI	15	ORF8	107	121
