# Supplementary material for: Symptomatic SARS-CoV-2 breakthrough infections broaden the repertoire of Spike-reactive CD4 T cells
Source: mBio. 2025 Dec 12;17(1):e03549-25. doi: 10.1128/mbio.03549-25 (PMC12802171; doi:10.1128/mbio.03549-25)
Supplement: Table S5 — Number of cells specific for non-SARS-CoV-2 epitopes. [file mbio.03549-25-s0006.xlsx]

## Sheet: Sheet 1
Peptide and source	Number of cells specific for the peptide
HIV-1:Gag:FRDYVDRFYKTLRAEQASQE	6
HomoSapiens:APOB:SLFFSAQPFEITAST	14
HomoSapiens:CTSB:GYNSYSVSNSEKHIM	2
HomoSapiens:INS:GQVELGGGNAVEVCK	5
HomoSapiens:KRAS:MTEYKLVVVGARGVGKSALTIQLI	1
HomoSapiens:KRAS:MTEYKLVVVGAVGVGKSALTIQLI	9
HomoSapiens:KRAS:VVVGAVGVGKSALTIQLIQN	9
HomoSapiens:NY-ESO-1:PGVLLKEFTVSGNIL	1
HomoSapiens:p53:SCMGGMNWRPILTII	2
HomoSapiens:RSV-GP:DFHFEVFNFVPCSI	1
HomoSapiens:TT:FNNFTVSFWLRVPKVSASHLE	3
InfluenzaA:HA:PKYVKQNTLKLAT	17
InfluenzaA:HA:PKYVKQNTLKLAT|InfluenzaA:M1:GLIYNRMGAVTTEV	8
InfluenzaA:M1:GLIYNRMGAVTTEV	36
InfluenzaA:M1:QARQMVQAMRTIGTHP	15
InfluenzaA:M1:SGPLKAEIAQRLED	3
InfluenzaA:M1:SGPLKAEIAQRLED|InfluenzaA:NP:DPFRLLQNSQVFS	1
InfluenzaA:NP:DPFRLLQNSQVFS	6
InfluenzaA:PB1:GMFNMLSTVLGVS	4
M.tuberculosis:Rv0288:MSQIMYNYPAMLGHA	7
PlasmodiumFalciparum:CSP:HIKEYLNKIQNSLST|PlasmodiumFalciparum:CSP:PSDKHIEQYLKKIQNSLSTEWSP|PlasmodiumFalciparum:CSP:PSDKHIKEYLNKIQN|PlasmodiumFalciparum:CSP:YLNKIQNSLSTEWSP	1
PlasmodiumFalciparum:CSP:HIKEYLNKIQNSLST|PlasmodiumFalciparum:CSP:PSDKHIKEYLNKIQN|PlasmodiumFalciparum:CSP:YLNKIQNSLSTEWSP	4
PseudomonasFluorescens:MEROPS:APMPMPELPYP	1
TriticumAestivum:Gliadin:QPFPQPEQPFP	5
Wheat:Gluten:PQPELPYPQPQL	4
Wheat:Gluten:QLQPFPQPELPY	3
