# Supplementary material for: Symptomatic SARS-CoV-2 breakthrough infections broaden the repertoire of Spike-reactive CD4 T cells
Source: mBio. 2025 Dec 12;17(1):e03549-25. doi: 10.1128/mbio.03549-25 (PMC12802171; doi:10.1128/mbio.03549-25)
Supplement: Table S6 — VDJ database clones. [file mbio.03549-25-s0007.xls]

## Sheet: vdjdb_full
cdr3.alpha	v.alpha	j.alpha	cdr3.beta	v.beta	d.beta	j.beta	species	mhc.a	mhc.b	mhc.class	antigen.epitope	antigen.gene	antigen.species
CALSDPQIKAAGNKLTF	TRAV9-2*01	TRAJ10*01	CASSIRNYSNQPQHF	TRBV19*01		TRBJ1-5*01	HomoSapiens	HLA-DRA*01:01	HLA-DRB1*07:01	MHCII	DPPALASTNAEVT	SLC3A2	HomoSapiens
CAAEGGGGNKLTF	TRAV12-2*01	TRAJ10*01	CASSRAGGASTDTQYF	TRBV2*01		TRBJ2-3*01	HomoSapiens	HLA-DRA*01:01	HLA-DRB1*04:05	MHCII	HWFVTQRNFYEPQII	Spike	SARS-CoV-2
CAASTGGGNKLTF	TRAV13-1*01	TRAJ10*01	CSAREGAGGMGTQYF	TRBV20-1*01		TRBJ2-3*01	HomoSapiens	HLA-DRA*01:01	HLA-DRB1*07:01	MHCII	MTEYKLVVVGAVGVGKSALTIQLI	KRAS	HomoSapiens
CAVAPLTGGGNKLTF	TRAV8-3*01	TRAJ10*01	CSARDDREGQFF	TRBV20-1*01		TRBJ2-1*01	HomoSapiens	HLA-DRA*01:01:01	HLA-DRB1*07:01	MHCII	SLFFSAQPFEITAST	APOB	HomoSapiens
CVVFTGGGNKLTF	TRAV12-1*01	TRAJ10*01	CASTPQVNYGYTF	TRBV28*01		TRBJ1-2*01	HomoSapiens	HLA-DRA*01:01	HLA-DRB1*07:01	MHCII	GYNSYSVSNSEKHIM	CTSB	HomoSapiens
CAEAGGGNKLTF	TRAV5*01	TRAJ10*01	CASSLGSFSYEQYF	TRBV5-1*01		TRBJ2-7*01	HomoSapiens	HLA-DQA1*05:01	HLA-DQB1*02:01	MHCII	QLQPFPQPELPY	Gluten	Wheat
CALITGGGNKLTF	TRAV24*01	TRAJ10*01	CASRLQGWNSPLHF	TRBV6-2*01		TRBJ1-6*01	HomoSapiens	HLA-DRA*01:01	HLA-DRB1*13:01	MHCII	VVRHCPHHERCSDSD	p53	HomoSapiens
CAVSPTGGGNKLTF	TRAV8-6*01	TRAJ10*01	CASSFPRTGDNEQFF	TRBV7-8*01		TRBJ2-1*01	HomoSapiens	HLA-DRA*01:01:01	HLA-DRB1*07:01	MHCII	SLFFSAQPFEITAST	APOB	HomoSapiens
CAASSRVTGGGNKLTF	TRAV23/DV6*01	TRAJ10*01					HomoSapiens	HLA-DRA*01	HLA-DRB1*01	MHCII	SGPLKAEIAQRLED	M1	InfluenzaA
CAFFTGGGNKLTF	TRAV12-1*01	TRAJ10*01					HomoSapiens	HLA-DRA*01	HLA-DRB1*01	MHCII	GMFNMLSTVLGVS	PB1	InfluenzaA
CAFKGGGNKLTF	TRAV24*01	TRAJ10*01					HomoSapiens	HLA-DRA*01:01	HLA-DRB5*01:01	MHCII	FRDYVDRFYKTLRAEQASQE	Gag	HIV-1
CAFRGGGNKLTF	TRAV24*01	TRAJ10*01					HomoSapiens	HLA-DRA*01:01	HLA-DRB5*01:01	MHCII	FRDYVDRFYKTLRAEQASQE	Gag	HIV-1
CAFVGGGNKLTF	TRAV24*01	TRAJ10*01					HomoSapiens	HLA-DRA*01:01	HLA-DRB1*11:01	MHCII	DRFYKTLRAEQASQEV	Gag	HIV-1
CALFTGGGNKLTF	TRAV16*01	TRAJ10*01					HomoSapiens	HLA-DRA*01	HLA-DRB1*01	MHCII	GLIYNRMGAVTTEV	M1	InfluenzaA
CALTLTGGGNKLTF	TRAV19*01	TRAJ10*01					HomoSapiens	HLA-DRA*01	HLA-DRB1*01	MHCII	GLIYNRMGAVTTEV	M1	InfluenzaA
CASTGGGNKLTF	TRAV24*01	TRAJ10*01					HomoSapiens	HLA-DRA*01	HLA-DRB1*07:01	MHCII	FRDYVDRFYKTLRAEQASQE	Gag	HIV-1
CAVEAGGGNKLTF	TRAV2*01	TRAJ10*01					HomoSapiens	HLA-DRA*01	HLA-DRB1*01	MHCII	GLIYNRMGAVTTEV	M1	InfluenzaA
CAVERGGGNKLTF	TRAV2*01	TRAJ10*01					HomoSapiens	HLA-DRA*01	HLA-DRB1*01	MHCII	GLIYNRMGAVTTEV	M1	InfluenzaA
CAVETGGGNKLTF	TRAV2*01	TRAJ10*01					HomoSapiens	HLA-DRA*01	HLA-DRB1*01	MHCII	SGPLKAEIAQRLED	M1	InfluenzaA
CIGGGGNKLTF	TRAV26-1*01	TRAJ10*01					HomoSapiens	HLA-DQA1*05:01	HLA-DQB1*02:01	MHCII	QLQPFPQPELPY	Gluten	Wheat
ILTGGGNKLTF	TRAV24*01	TRAJ10*01					HomoSapiens	HLA-DRA*01	HLA-DRB1*07:01	MHCII	FRDYVDRFYKTLRAEQASQE	Gag	HIV-1
CAESRYSGYSTLTF	TRAV14/DV4*01	TRAJ11*01	CSAFPGGDTEAFF	TRBV20-1*01		TRBJ1-1*01	HomoSapiens	HLA-DQA1*05:01	HLA-DQB1*02:01	MHCII	PQQPFPQPEQPFP	Gliadin	TriticumAestivum
CIVRAYSGYSTLTF		TRAJ11*01	CASGARQIPYTF	TRBV28*01		TRBJ1-2*01	HomoSapiens	HLA-DQA1*03:01	HLA-DQB1*03:02	MHCII	GDFGLATEKSRWSGS	BRAF	HomoSapiens
CAGGGGGYSTLTF	TRAV27*01	TRAJ11*01	CASSLFQNNEQFF	TRBV5-6*01		TRBJ2-1*01	HomoSapiens	HLA-DRA*01:01:01	HLA-DRB1*07:01	MHCII	SLFFSAQPFEITAST	APOB	HomoSapiens
CAMSAPAGNMLTF	TRAV27*01	TRAJ11*01	CASSLFQNNEQFF	TRBV5-6*01		TRBJ2-1*01	HomoSapiens	HLA-DRA*01:01:01	HLA-DRB1*07:01	MHCII	SLFFSAQPFEITAST	APOB	HomoSapiens
CAVVNSGYSTLTF	TRAV12-2*01	TRAJ11*01	CASSLGGTYSNQPQHF	TRBV7-6*01		TRBJ1-5*01	HomoSapiens	HLA-DRA*01:01	HLA-DRB1*04:01	MHCII	PKYVKQNTLKLAT	HA	InfluenzaA
CAASKGSGYSTLTF	TRAV13-1*01	TRAJ11*01	CASKPPGNTEAFF	TRBV9*01		TRBJ1-1*01	HomoSapiens	HLA-DRA*01:01:01	HLA-DRB1*07:01	MHCII	SLFFSAQPFEITAST	APOB	HomoSapiens
CAASGYSTLTF	TRAV13-1*01	TRAJ11*01					HomoSapiens	HLA-DRA*01	HLA-DRB1*01	MHCII	PKYVKQNTLKLAT	HA	InfluenzaA
CAASMRHSTLTF	TRAV23/DV6*01	TRAJ11*01					HomoSapiens	HLA-DRA*01	HLA-DRB1*01	MHCII	SGPLKAEIAQRLED	M1	InfluenzaA
CAASWRHSTLTF	TRAV23/DV6*01	TRAJ11*01					HomoSapiens	HLA-DRA*01	HLA-DRB1*01	MHCII	SGPLKAEIAQRLED	M1	InfluenzaA
CAATGYSTLTF	TRAV13-1*01	TRAJ11*01					HomoSapiens	HLA-DRA*01	HLA-DRB1*01	MHCII	PKYVKQNTLKLAT	HA	InfluenzaA
CAATPSGYSTLTF	TRAV13-1*01	TRAJ11*01					HomoSapiens	HLA-DRA*01	HLA-DRB1*01	MHCII	GLIYNRMGAVTTEV	M1	InfluenzaA
CAVGGYSTLTF	TRAV25*01	TRAJ11*01					HomoSapiens	HLA-DRA*01	HLA-DRB1*01	MHCII	QARQMVQAMRTIGTHP	M1	InfluenzaA
CLVGDMNSGYSTLTF	TRAV4*01	TRAJ11*01					HomoSapiens	HLA-DRA*01	HLA-DRB1*01	MHCII	PKYVKQNTLKLAT	HA	InfluenzaA
CAASFDSSYKLIF	TRAV13-1*01	TRAJ12*01	CSARHRDVGTYGYTF	TRBV20-1*01		TRBJ1-2*01	HomoSapiens	HLA-DRA*01:01:01	HLA-DRB1*07:01	MHCII	SLFFSAQPFEITAST	APOB	HomoSapiens
CAVVDASSKLIF	TRAV26-1*01	TRAJ12*01	CSATLGGDYGYTF	TRBV20-1*01		TRBJ1-2*01	HomoSapiens	HLA-DQA1*05:01	HLA-DQB1*02:01	MHCII	PQQPFPQPEQPFP	Gliadin	TriticumAestivum
CAVSLKDSSYKLIF	TRAV8-6*01	TRAJ12*01	CAWRRMNTEAFF	TRBV30*01		TRBJ1-1*01	HomoSapiens	HLA-DRA*01:01	HLA-DRB1*11:01	MHCII	VGGNYNYLYRLFRKS	Spike	SARS-CoV-2
CAAREDSSYKLIF	TRAV23	TRAJ12*01	CASSLSGGNNEQFF	TRBV5-1*01		TRBJ2-1*01	HomoSapiens	HLA-DRA*01:01	HLA-DRB1*11:01	MHCII	VGGNYNYLYRLFRKS	Spike	SARS-CoV-2
CALSGGDSSYKLIF	TRAV9-2*01	TRAJ12*01	CASSLADRVNTEAFF	TRBV5-1*01		TRBJ1-1*01	HomoSapiens	HLA-DRA*01:02:03	HLA-DRB5*01:01:01	MHCII	VHFFKNIVTPRTPG	MBP	HomoSapiens
CAVEDKDSSYKLIF	TRAV2*01	TRAJ12*01	CASSSTGRVLTEAFF	TRBV6-5*01		TRBJ1-1*01	HomoSapiens	HLA-DRA*01:01	HLA-DRB1*04:01	MHCII	PKYVKQNTLKLAT	HA	InfluenzaA
CAASMRDSSYKLIF	TRAV23/DV6*01	TRAJ12*01					HomoSapiens	HLA-DRA*01	HLA-DRB1*01	MHCII	SGPLKAEIAQRLED	M1	InfluenzaA
CAASRVDSSYKLIF	TRAV13-1*01	TRAJ12*01					HomoSapiens	HLA-DRA*01	HLA-DRB1*01	MHCII	QARQMVQAMRTIGTHP	M1	InfluenzaA
CAGARDSSYKLIF	TRAV27*01	TRAJ12*01					HomoSapiens	HLA-DRA*01	HLA-DRB1*01	MHCII	QARQMVQAMRTIGTHP	M1	InfluenzaA
CALRGMDSSYKLIF	TRAV16*01	TRAJ12*01					HomoSapiens	HLA-DRA*01	HLA-DRB1*01	MHCII	GMFNMLSTVLGVS	PB1	InfluenzaA
CATVDQLGYKLIF	TRAV17*01	TRAJ12*01					HomoSapiens	HLA-DRA*01	HLA-DRB1*01	MHCII	QARQMVQAMRTIGTHP	M1	InfluenzaA
CAVDSSYKLIF	TRAV2*01	TRAJ12*01					HomoSapiens	HLA-DRA*01	HLA-DRB1*01	MHCII	GLIYNRMGAVTTEV	M1	InfluenzaA
CAVEDGSSYKLIF	TRAV2*01	TRAJ12*01					HomoSapiens	HLA-DRA*01	HLA-DRB1*01	MHCII	GLIYNRMGAVTTEV	M1	InfluenzaA
CAVEDRDSSYKLIF	TRAV2*01	TRAJ12*01					HomoSapiens	HLA-DRA*01	HLA-DRB1*01	MHCII	GLIYNRMGAVTTEV	M1	InfluenzaA
CAYRSALNSYKLIF	TRAV38-2/DV8*01	TRAJ12*01					HomoSapiens	HLA-DRA*01	HLA-DRB1*01	MHCII	QARQMVQAMRTIGTHP	M1	InfluenzaA
CAVGAQGGGYQKVTF	TRAV8-2*01	TRAJ13*01	CASSSQREDDEQFF	TRBV12-3*01		TRBJ2-1*01	HomoSapiens	HLA-DRA*01:01:01	HLA-DRB1*07:01	MHCII	SLFFSAQPFEITAST	APOB	HomoSapiens
CAVTPNSGGYQKVTF	TRAV8-1*01	TRAJ13*01	CASTAGLLGSSYNEQFF	TRBV12-3*01		TRBJ2-1*01	HomoSapiens	HLA-DRA*01:01	HLA-DRB1*07:01	MHCII	NHVVDISKSGLITIA	GPD2	HomoSapiens
CAANSGTYQRF	TRAV6-3*01	TRAJ13*01	CASGDFWGDTLYF	TRBV13-2*01		TRBJ2-4*01	MusMusculus	H-2Aa	H-2Aa	MHCII	FEAQKAKANKAVD	3K	MusMusculus
CAASANSGTYQRF	TRAV14-3*01	TRAJ13*01	CASGDAGGGYEQYF	TRBV13-2*01		TRBJ2-7*01	MusMusculus	H-2Aa	H-2Aa	MHCII	SRGGASQYRPSQ	Mbp	MusMusculus
CIVRVYSGGYQKVTF	TRAV26-1*01	TRAJ13*01	CASSRGPSSEQYF	TRBV14*01		TRBJ2-7*01	HomoSapiens	HLA-DRA*01:01	HLA-DRB1*04:01	MHCII	PKYVKQNTLKLAT	HA	InfluenzaA
CALISGGYQKVTF	TRAV36/DV7*01	TRAJ13*01	CATSDQRADRAVTGANVLTF	TRBV24-1*01		TRBJ2-6*01	HomoSapiens	HLA-DRA*01:01:01	HLA-DRB1*07:01	MHCII	SLFFSAQPFEITAST	APOB	HomoSapiens
CALSAGGYQKVTF	TRAV9-2*01	TRAJ13*01	CASSLGKNIQYF	TRBV28*01		TRBJ2-4*01	HomoSapiens	HLA-DRA*01:01:01	HLA-DRB1*07:01	MHCII	SLFFSAQPFEITAST	APOB	HomoSapiens
CAVGRSNSGGYQKVTF	TRAV8-3*01	TRAJ13*01	CAWSALAGARDTQYF	TRBV30*01		TRBJ2-3*01	HomoSapiens	HLA-DRA*01:01	HLA-DRB1*11:01	MHCII	GAVGVGKSAL	KRAS	HomoSapiens
CALVYSGGYQKVTF	TRAV9-1*01	TRAJ13*01	CASTGGTESNQPQHF	TRBV6-1*01		TRBJ1-5*01	HomoSapiens	HLA-DPA1*02:01	HLA-DPB1*13:01	MHCII	STRQALRPRADGPVG	Rv3616c	M.tuberculosis
CAVGSGGYQKVTF	TRAV8-3*01	TRAJ13*01	CASSLGTSGGFDTQYF	TRBV6-1*01		TRBJ2-3*01	HomoSapiens	HLA-DRA*01:01:01	HLA-DRB1*07:01	MHCII	SLFFSAQPFEITAST	APOB	HomoSapiens
CAGPGSGGYQKVTF	TRAV25*01	TRAJ13*01	CASSPLAGYNEQFF	TRBV6-5*01		TRBJ2-1*01	HomoSapiens	HLA-DRA*01:01:01	HLA-DRB1*07:01	MHCII	SLFFSAQPFEITAST	APOB	HomoSapiens
CALILSGGYQKVTF	TRAV9-1*01	TRAJ13*01	CASSFGTESNQPQHF	TRBV7-2*01		TRBJ1-5*01	HomoSapiens	HLA-DPA1*02:01	HLA-DPB1*13:01	MHCII	STRQALRPRADGPVG	Rv3616c	M.tuberculosis
CALLNSGGYQKVTF	TRAV9-1*01	TRAJ13*01	CASSTGTESNQPQHF	TRBV7-2*01		TRBJ1-5*01	HomoSapiens	HLA-DPA1*02:01	HLA-DPB1*13:01	MHCII	STRQALRPRADGPVG	Rv3616c	M.tuberculosis
CALMNSGGYQKVTF	TRAV9-1*01	TRAJ13*01	CASSPGTESNQPQHF	TRBV7-2*01		TRBJ1-5*01	HomoSapiens	HLA-DPA1*02:01	HLA-DPB1*13:01	MHCII	STRQALRPRADGPVG	Rv3616c	M.tuberculosis
NSGGYQKVTF	TRAV9-1*01	TRAJ13*01	CASSLGTESNQPQHF	TRBV7-2*01		TRBJ1-5*01	HomoSapiens	HLA-DPA1*02:01	HLA-DPB1*13:01	MHCII	STRQALRPRADGPVG	Rv3616c	M.tuberculosis
CAASSPSGGYQKVTF	TRAV13-1*01	TRAJ13*01	CASSVAPSGVGTQYF	TRBV9*01		TRBJ2-5*01	HomoSapiens	HLA-DQA*01	HLA-DRB1*07:01	MHCII	LLEFYLAMPFATP	NY-ESO-1	HomoSapiens
CAAAPSGGYQKVTF	TRAV13-1*01	TRAJ13*01					HomoSapiens	HLA-DRA*01	HLA-DRB1*01	MHCII	GLIYNRMGAVTTEV	M1	InfluenzaA
CALRPGGYQKVTF	TRAV9-2*01	TRAJ13*01					HomoSapiens	HLA-DRA*01	HLA-DRB1*01	MHCII	GLIYNRMGAVTTEV	M1	InfluenzaA
CAPFLSGGYQKVTF	TRAV1-2*01	TRAJ13*01					HomoSapiens	HLA-DRA*01	HLA-DRB1*01	MHCII	GMFNMLSTVLGVS	PB1	InfluenzaA
CAVYSGGYQKVTF	TRAV21*01	TRAJ13*01					HomoSapiens	HLA-DRA*01	HLA-DRB1*01	MHCII	PKYVKQNTLKLAT	HA	InfluenzaA
CIVGVYSGGYQKVTF	TRAV26-1*01	TRAJ13*01					HomoSapiens	HLA-DRA*01	HLA-DRB1*01	MHCII	PKYVKQNTLKLAT	HA	InfluenzaA
CAPGGYQKVTF	TRAV24*01	TRAJ13*02					HomoSapiens	HLA-DRA*01:01	HLA-DRB5*01:01	MHCII	FRDYVDRFYKTLRAEQASQE	Gag	HIV-1
CAVNQAGTALIF	TRAV12-2*01	TRAJ15*01	CASSWAYNEQFF	TRBV11-1*01	TRBD1*01	TRBJ2-1*01	HomoSapiens	HLA-DQA1*03:01	HLA-DQB1*02:01	MHCII	GQVELGGGNAVEVCK	INS	HomoSapiens
GDEAGTALIF	TRAV1-1*01	TRAJ15*01	CASSLQGIYTF	TRBV11-3*01		TRBJ1-2*01	HomoSapiens	HLA-DRA*01:01	HLA-DRB1*04:01	MHCII	PKYVKQNTLKLAT	HA	InfluenzaA
CAVQYGGSQGNLIF		TRAJ15*01	CASTRQNSNQPQHF	TRBV13*01		TRBJ1-5*01	HomoSapiens	HLA-DRA*01:01	HLA-DRB1*04:01	MHCII	PKYVKQNTLKLAT	HA	InfluenzaA
CAVAPSQAGTALIF	TRAV2*01	TRAJ15*01	CASSLRTGQNTEAFF	TRBV19*01		TRBJ1-1*01	HomoSapiens	HLA-DRA*01:01	HLA-DRB1*07:01	MHCII	DPPALASTNAEVT	SLC3A2	HomoSapiens
CAEAENQAGTALIF	TRAV5*01	TRAJ15*01	CASSGLAGVTGELFF	TRBV2*01		TRBJ2-2*01	HomoSapiens	HLA-DRA*01:01	HLA-DRB1*04:01	MHCII	PGVLLKEFTVSGNIL	NY-ESO-1	HomoSapiens
CVVSAAQAGTALIF	TRAV10*01	TRAJ15*01	CASSASTGRNQPQHF	TRBV4-1*01		TRBJ1-5*01	HomoSapiens	HLA-DRA*01:01	HLA-DRB1*07:01	MHCII	DPPALASTNAEVT	SLC3A2	HomoSapiens
CACRTQAGTALIF	TRAV5*01	TRAJ15*01	CASSLVEGPETQYF	TRBV5-1*01		TRBJ2-3*01	HomoSapiens	HLA-DRA*01	HLA-DRB1*07:01	MHCII	PSDKHIKEYLNKIQN	CSP	PlasmodiumFalciparum
CACRTQAGTALIF	TRAV5*01	TRAJ15*01	CASSLVEGPETQYF	TRBV5-1*01		TRBJ2-3*01	HomoSapiens	HLA-DRA*01	HLA-DRB1*07:01	MHCII	HIKEYLNKIQNSLST	CSP	PlasmodiumFalciparum
CACRTQAGTALIF	TRAV5*01	TRAJ15*01	CASSLVEGPETQYF	TRBV5-1*01		TRBJ2-3*01	HomoSapiens	HLA-DRA*01	HLA-DRB1*07:01	MHCII	YLNKIQNSLSTEWSP	CSP	PlasmodiumFalciparum
CACRTQAGTALIF	TRAV5*01	TRAJ15*01	CASSLVEGPETQYF	TRBV5-1*01		TRBJ2-3*01	HomoSapiens	HLA-DRA*01	HLA-DRB1*07:01	MHCII	PSDKHIEQYLKKIQNSLSTEWSP	CSP	PlasmodiumFalciparum
CAEKNQAGTALIF	TRAV5*01	TRAJ15*01	CASSHIQGPETQYF	TRBV5-1*01		TRBJ2-5*01	HomoSapiens	HLA-DRA*01	HLA-DRB1*07:01	MHCII	PSDKHIKEYLNKIQN	CSP	PlasmodiumFalciparum
CAEKNQAGTALIF	TRAV5*01	TRAJ15*01	CASSHIQGPETQYF	TRBV5-1*01		TRBJ2-5*01	HomoSapiens	HLA-DRA*01	HLA-DRB1*07:01	MHCII	HIKEYLNKIQNSLST	CSP	PlasmodiumFalciparum
CAEKNQAGTALIF	TRAV5*01	TRAJ15*01	CASSHIQGPETQYF	TRBV5-1*01		TRBJ2-5*01	HomoSapiens	HLA-DRA*01	HLA-DRB1*07:01	MHCII	YLNKIQNSLSTEWSP	CSP	PlasmodiumFalciparum
CAEKNQAGTALIF	TRAV5*01	TRAJ15*01	CASSHIQGPETQYF	TRBV5-1*01		TRBJ2-5*01	HomoSapiens	HLA-DRA*01	HLA-DRB1*07:01	MHCII	PSDKHIEQYLKKIQNSLSTEWSP	CSP	PlasmodiumFalciparum
CAMREGWQAGNTLIF	TRAV14/DV4*01	TRAJ15*01	CASSLDGLTNTEAFF	TRBV5-4*01		TRBJ1-1*01	HomoSapiens	HLA-DQA1*05:01	HLA-DQB1*02:01	MHCII	QLQPFPQPELPY	Gluten	Wheat
CAASEDQAGTALIF	TRAV13-1*01	TRAJ15*01	CASSEHPGRNTIYF	TRBV6-1*01		TRBJ1-3*01	HomoSapiens	HLA-DRA*01:01:01	HLA-DRB1*07:01	MHCII	SLFFSAQPFEITAST	APOB	HomoSapiens
CWSPNQAGTALIF	TRAV10*01	TRAJ15*01	CAISRDTRRGQPQHF	TRBV6-2*01		TRBJ1-5*01	HomoSapiens	HLA-DQA*01	HLA-DRB1*07:01	MHCII	LLEFYLAMPFATP	NY-ESO-1	HomoSapiens
CAVSPNQAGTALIF	TRAV8-6*01	TRAJ15*01	CASSSGRYTEAFF	TRBV7-9*01		TRBJ1-1*01	HomoSapiens	HLA-DRA*01:01:01	HLA-DRB1*07:01	MHCII	SLFFSAQPFEITAST	APOB	HomoSapiens
CAEGEAGTALIF	TRAV13-1*01	TRAJ15*01					HomoSapiens	HLA-DRA*01	HLA-DRB1*01	MHCII	GMFNMLSTVLGVS	PB1	InfluenzaA
CAEGEAGTALIF	TRAV13-1*01	TRAJ15*01					HomoSapiens	HLA-DRA*01	HLA-DRB1*01	MHCII	PKYVKQNTLKLAT	HA	InfluenzaA
CAFDNQAANNLIF	TRAV24*01	TRAJ15*01					HomoSapiens	HLA-DRA*01:01	HLA-DRB1*15:02	MHCII	FRDYVDRFYKTLRAEQASQE	Gag	HIV-1
CAFDNQAGTALIF	TRAV24*01	TRAJ15*01					HomoSapiens	HLA-DRA*01	HLA-DRB1*01:01	MHCII	FRDYVDRFYKTLRAEQASQE	Gag	HIV-1
CAFDNQAGTALIF	TRAV24*01	TRAJ15*01					HomoSapiens	HLA-DRA*01	HLA-DRB1*07:01	MHCII	FRDYVDRFYKTLRAEQASQE	Gag	HIV-1
CAFDNQAGTALIF	TRAV24*01	TRAJ15*01					HomoSapiens	HLA-DRA*01	HLA-DRB1*07:01	MHCII	FRDYVDRFYKTLRAEQASQE	Gag	HIV-1
CAFDNQAGTALIF	TRAV24*01	TRAJ15*01					HomoSapiens	HLA-DRA*01:01	HLA-DRB1*15:02	MHCII	FRDYVDRFYKTLRAEQASQE	Gag	HIV-1
CAFNNQGGTALIF	TRAV24*01	TRAJ15*01					HomoSapiens	HLA-DRA*01	HLA-DRB1*07:01	MHCII	FRDYVDRFYKTLRAEQASQE	Gag	HIV-1
CALNQAGTALIF	TRAV16*01	TRAJ15*01					HomoSapiens	HLA-DRA*01	HLA-DRB1*01	MHCII	GLIYNRMGAVTTEV	M1	InfluenzaA
CALRGRGQAGTALIF	TRAV9-2*01	TRAJ15*01					HomoSapiens	HLA-DRA*01	HLA-DRB1*01	MHCII	QARQMVQAMRTIGTHP	M1	InfluenzaA
CALSNQAGTALIF	TRAV16*01	TRAJ15*01					HomoSapiens	HLA-DRA*01	HLA-DRB1*01	MHCII	GLIYNRMGAVTTEV	M1	InfluenzaA
CALSNQAGTALIF	TRAV2*01	TRAJ15*01					HomoSapiens	HLA-DRA*01	HLA-DRB1*01	MHCII	GLIYNRMGAVTTEV	M1	InfluenzaA
CAVEAGTALIF	TRAV2*01	TRAJ15*01					HomoSapiens	HLA-DRA*01	HLA-DRB1*01	MHCII	GLIYNRMGAVTTEV	M1	InfluenzaA
CAVFSLAGTALIF	TRAV8-4*01	TRAJ15*01					HomoSapiens	HLA-DRA*01	HLA-DRB1*01	MHCII	PKYVKQNTLKLAT	HA	InfluenzaA
CAVNQAGTALIF	TRAV1-2*01	TRAJ15*01					HomoSapiens	HLA-DRA*01	HLA-DRB1*01	MHCII	GMFNMLSTVLGVS	PB1	InfluenzaA
CTFDNQGGTALIF	TRAV24*01	TRAJ15*01					HomoSapiens	HLA-DRA*01	HLA-DRB1*07:01	MHCII	FRDYVDRFYKTLRAEQASQE	Gag	HIV-1
CAESLLFSDGQKLLF	TRAV5*01	TRAJ16	CASFRDRAGTGELFF	TRBV19*01		TRBJ2-2*01	HomoSapiens	HLA-DRA*01:01:01	HLA-DRB1*07:01	MHCII	SLFFSAQPFEITAST	APOB	HomoSapiens
CALSDRADDYKLSF	TRAV5*01	TRAJ16	CASFRDRAGTGELFF	TRBV19*01		TRBJ2-2*01	HomoSapiens	HLA-DRA*01:01:01	HLA-DRB1*07:01	MHCII	SLFFSAQPFEITAST	APOB	HomoSapiens
CVVRELFSDGQKLLF	TRAV8-2*01	TRAJ16	CASRRWTSGKGTDTQYF	TRBV2*01	TRBD2	TRBJ2-3*01	HomoSapiens	HLA-DPA*01:03	HLA-DPB*04:01	MHCII	TFEYVSQPFLMDLE	Spike	SARS-CoV-2
CAADGQKLLF	TRAV36/DV7*01	TRAJ16					HomoSapiens	HLA-DRA*01	HLA-DRB1*01	MHCII	PKYVKQNTLKLAT	HA	InfluenzaA
CAARVLSDGQKLLF	TRAV8-3*01	TRAJ16					HomoSapiens	HLA-DRA*01	HLA-DRB1*01	MHCII	GLIYNRMGAVTTEV	M1	InfluenzaA
CAASFSDGQKLLF	TRAV13-1*01	TRAJ16					HomoSapiens	HLA-DRA*01	HLA-DRB1*01	MHCII	PKYVKQNTLKLAT	HA	InfluenzaA
CAASFSDGQKLLF	TRAV13-1*01	TRAJ16					HomoSapiens	HLA-DRA*01	HLA-DRB1*01	MHCII	GMFNMLSTVLGVS	PB1	InfluenzaA
CAASFSDGQKLLF	TRAV13-1*01	TRAJ16					HomoSapiens	HLA-DRA*01	HLA-DRB1*01	MHCII	PKYVKQNTLKLAT	HA	InfluenzaA
CAASYTDGQKLLF	TRAV13-1*01	TRAJ16					HomoSapiens	HLA-DRA*01	HLA-DRB1*01	MHCII	GMFNMLSTVLGVS	PB1	InfluenzaA
CAESINGQKLLF	TRAV5*01	TRAJ16					HomoSapiens	HLA-DRA*01	HLA-DRB1*01	MHCII	SGPLKAEIAQRLED	M1	InfluenzaA
CAESMHGQKLLF	TRAV5*01	TRAJ16					HomoSapiens	HLA-DRA*01	HLA-DRB1*01	MHCII	SGPLKAEIAQRLED	M1	InfluenzaA
CASLRYGQKLLF	TRAV12-2*01	TRAJ16					HomoSapiens	HLA-DRA*01	HLA-DRB1*01	MHCII	GMFNMLSTVLGVS	PB1	InfluenzaA
CAVEDGSDGQKLLF	TRAV2*01	TRAJ16					HomoSapiens	HLA-DRA*01	HLA-DRB1*01	MHCII	GMFNMLSTVLGVS	PB1	InfluenzaA
CAVEKSQKLLF	TRAV2*01	TRAJ16					HomoSapiens	HLA-DRA*01	HLA-DRB1*01	MHCII	GMFNMLSTVLGVS	PB1	InfluenzaA
CAVTRFSDGQKLLF	TRAV8-6*01	TRAJ16					HomoSapiens	HLA-DRA*01	HLA-DRB1*01	MHCII	PKYVKQNTLKLAT	HA	InfluenzaA
CAYIGDGQKLLF	TRAV38-2/DV8*01	TRAJ16					HomoSapiens	HLA-DRA*01	HLA-DRB1*01	MHCII	PKYVKQNTLKLAT	HA	InfluenzaA
CGFSDGQKLLF	TRAV16*01	TRAJ16					HomoSapiens	HLA-DRA*01	HLA-DRB1*01	MHCII	GMFNMLSTVLGVS	PB1	InfluenzaA
CIVRPPPKGSDGQKLLF	TRAV26-1*01	TRAJ16					HomoSapiens	HLA-DRA*01:01	HLA-DRB1*11:01	MHCII	DRFYKTLRAEQASQEV	Gag	HIV-1
CLVVLEGGQKLLF	TRAV4*01	TRAJ16					HomoSapiens	HLA-DRA*01	HLA-DRB1*01	MHCII	GLIYNRMGAVTTEV	M1	InfluenzaA
CAASRDSGQKLVF	TRAV14-3*01	TRAJ16*01	CASGDFWGDTLYF	TRBV13-2*01		TRBJ2-4*01	MusMusculus	H-2Aa	H-2Aa	MHCII	FEAQKAKANKAVD	3K	HomoSapiens
CAAEPSSGQKLVF	TRAV4N-4*01	TRAJ16*01	CASSLNNANSDYTF	TRBV26*01		TRBJ1-2*01	MusMusculus	H-2Eb1	H-2Eb1	MHCII	ADLIAYLKQATKG	MCC	ManducaSexta
CAAEPSSGQKLVF	TRAV4N-4*01	TRAJ16*01	CASSLNNANSDYTF	TRBV26*01		TRBJ1-2*01	MusMusculus	H-2Eb1	H-2Eb1	MHCII	ADLIAYLEQATKG	MCC-P5E	MusMusculus
CAFRSDGQKLLF	TRAV24*01	TRAJ16*01					HomoSapiens	HLA-DRA*01	HLA-DRB5*01:01	MHCII	FRDYVDRFYKTLRAEQASQE	Gag	HIV-1
CAGGFSDGQKLLF	TRAV25*01	TRAJ16*01	CSARTEAYEQYF	TRBV20-1*01	TRBD1*01	TRBJ2-7*01	HomoSapiens	HLA-DQA1*03:01	HLA-DQB1*02:01	MHCII	AGSLQPLALE	INS	HomoSapiens
CAGQLYKAAGNKLTF	TRAV35*01	TRAJ17*01	CASSIQGSGNTIYF	TRBV10-2*01		TRBJ1-3*01	HomoSapiens	HLA-DRA*01:01	HLA-DRB1*04:05	MHCII	NCTFEYVSQPFLMDL	Spike	SARS-CoV-2
CAGQLHKAAGNKLTF	TRAV35*01	TRAJ17*01	CASSPRGTEAFF	TRBV18*01	TRBD2	TRBJ1-1*01	HomoSapiens	HLA-DPA*01:03	HLA-DPB*04:01	MHCII	TFEYVSQPFLMDLE	Spike	SARS-CoV-2
CAFKAAGNKLTF	TRAV24*01	TRAJ17*01	CASSRLAGGMDEQFF	TRBV2*01		TRBJ2-1*01	HomoSapiens	HLA-DRA*01:02:03	HLA-DRB1*11:01:02	MHCII	RFYKTLRAEQASQ	P24	HIV-1
CAFKAAGNKLTF	TRAV24*01	TRAJ17*01	CASSGLAGGMDEQFF	TRBV2*01		TRBJ2-1*01	HomoSapiens	HLA-DRA*01:02:03	HLA-DRB1*11:01:02	MHCII	RFYKTLRAEQASQ	P24	HIV-1
CAFKAAGNKLTF	TRAV24*01	TRAJ17*01	CASSRLAGGMDEQFF	TRBV2*01		TRBJ2-1*01	HomoSapiens	HLA-DRA*01:02:03	HLA-DRB1*15:02:02	MHCII	RFYKTLRAEQASQ	P24	HIV-1
CAFKAAGNKLTF	TRAV24*01	TRAJ17*01	CASSRLAGGMDEQFF	TRBV2*01		TRBJ2-1*01	HomoSapiens	HLA-DRA*01:01:02	HLA-DRB1*01:01:01	MHCII	RFYKTLRAEQASQ	P24	HIV-1
CAGQLYKAAGNKLTF	TRAV35*01	TRAJ17*01	CASSPRPGQGWSPLHF	TRBV28*01	TRBD1	TRBJ1-6*01	HomoSapiens	HLA-DPA*01:03	HLA-DPB*04:01	MHCII	TFEYVSQPFLMDLE	Spike	SARS-CoV-2
CAVGALAAGNKLTF	TRAV8-3*01	TRAJ17*01	CASRLRDLNTEAFF	TRBV28*01		TRBJ1-1*01	HomoSapiens	HLA-DRA*01:01:01	HLA-DRB1*07:01	MHCII	SLFFSAQPFEITAST	APOB	HomoSapiens
CAGQLHKAAGNKLTF	TRAV35*01	TRAJ17*01	CSVKTRDGSTEAFF	TRBV29-1*01		TRBJ1-1*01	HomoSapiens	HLA-DPA*01:03	HLA-DPB*04:01	MHCII	TFEYVSQPFLMDLE	Spike	SARS-CoV-2
CAGQLHKAAGNKLTF	TRAV35*01	TRAJ17*01	CASSRRDGNTIYF	TRBV3-1*01	TRBD1	TRBJ1-3*01	HomoSapiens	HLA-DPA*01:03	HLA-DPB*04:01	MHCII	TFEYVSQPFLMDLE	Spike	SARS-CoV-2
CAGQLFKAAGNKLTF	TRAV35*01	TRAJ17*01	CAWSPRGTEAFF	TRBV30*01	TRBD1	TRBJ1-1*01	HomoSapiens	HLA-DPA*01:03	HLA-DPB*04:01	MHCII	TFEYVSQPFLMDLE	Spike	SARS-CoV-2
CAAYKAAGNKLTF	TRAV5*01	TRAJ17*01	CASSAGGVRDEQYF	TRBV5-1*01		TRBJ2-7*01	HomoSapiens	HLA-DRA*01:01:01	HLA-DRB1*07:01	MHCII	SLFFSAQPFEITAST	APOB	HomoSapiens
CAMIEAAGNKLTF	TRAV12-3*01	TRAJ17*01	CASSFGGGAGDTQYF	TRBV5-1*01		TRBJ2-3*01	HomoSapiens	HLA-DQA1*05:01	HLA-DQB1*02:01	MHCII	QLQPFPQPELPY	Gluten	Wheat
CAMIEAAGNKLTF	TRAV12-3*01	TRAJ17*01	CASSLGGGAGDTQYF	TRBV5-1*01		TRBJ2-3*01	HomoSapiens	HLA-DQA1*05:01	HLA-DQB1*02:01	MHCII	QLQPFPQPELPY	Gluten	Wheat
IKAAGNKLTF	TRAV35*01	TRAJ17*01	CASSLGDRGQLGYGYTF	TRBV5-5*01	TRBD1	TRBJ1-2*01	HomoSapiens	HLA-DPA*01:03	HLA-DPB*04:01	MHCII	TFEYVSQPFLMDLE	Spike	SARS-CoV-2
CAGLLFKAAGNKLTF	TRAV35*01	TRAJ17*01	CASNPRGGDGYTF	TRBV6-1*01	TRBD1	TRBJ1-2*01	HomoSapiens	HLA-DPA*01:03	HLA-DPB*04:01	MHCII	TFEYVSQPFLMDLE	Spike	SARS-CoV-2
CAGQLFKAAGNKLTF	TRAV35*01	TRAJ17*01	CASSLRGSGLEQYF	TRBV6-1*01	TRBD2	TRBJ2-7*01	HomoSapiens	HLA-DPA*01:03	HLA-DPB*04:01	MHCII	TFEYVSQPFLMDLE	Spike	SARS-CoV-2
CAGQLFKAAGNKLTF	TRAV35*01	TRAJ17*01	CASVNRGGQPQHF	TRBV6-1*01	TRBD1	TRBJ1-5*01	HomoSapiens	HLA-DPA*01:03	HLA-DPB*04:01	MHCII	TFEYVSQPFLMDLE	Spike	SARS-CoV-2
CAGQLFKAAGNKLTF	TRAV35*01	TRAJ17*01	CASSYRGTEAFF	TRBV6-2*01	TRBD2	TRBJ1-1*01	HomoSapiens	HLA-DPA*01:03	HLA-DPB*04:01	MHCII	TFEYVSQPFLMDLE	Spike	SARS-CoV-2
CAGQLHRAAGNKLTF	TRAV35*01	TRAJ17*01	CASSYGGDTQYF	TRBV6-2*01	TRBD2	TRBJ2-3*01	HomoSapiens	HLA-DPA*01:03	HLA-DPB*04:01	MHCII	TFEYVSQPFLMDLE	Spike	SARS-CoV-2
CAGLLYKAAGNKLTF	TRAV35*01	TRAJ17*01	CASSRRGLNTGELFF	TRBV6-5*01	TRBD1	TRBJ2-2*01	HomoSapiens	HLA-DPA*01:03	HLA-DPB*04:01	MHCII	TFEYVSQPFLMDLE	Spike	SARS-CoV-2
CAGQLQKAAGNKLTF	TRAV35*01	TRAJ17*01	CASSKRQSTVYGYTF	TRBV7-2*01	TRBD1	TRBJ1-2*01	HomoSapiens	HLA-DPA*01:03	HLA-DPB*04:01	MHCII	TFEYVSQPFLMDLE	Spike	SARS-CoV-2
CLVGEAAGNKLTF	TRAV12-2*01	TRAJ17*01	CASSIRTSGDHEQYF	TRBV7-2*01		TRBJ2-7*01	HomoSapiens	HLA-DQA1*05:01	HLA-DQB1*02:01	MHCII	PQPELPYPQ	Gliadin	TriticumAestivum
CAVHRSAAAGNKLTF	TRAV8-6*01	TRAJ17*01	CASRQGVGSGELFF	TRBV7-7*01		TRBJ2-2*01	HomoSapiens	HLA-DRA*01:01:01	HLA-DRB1*07:01	MHCII	SLFFSAQPFEITAST	APOB	HomoSapiens
CAGHLFKAAGNKLTF	TRAV35*01	TRAJ17*01	CASRDRARSDTEAFF	TRBV7-9*01	TRBD1	TRBJ1-1*01	HomoSapiens	HLA-DPA*01:03	HLA-DPB*04:01	MHCII	TFEYVSQPFLMDLE	Spike	SARS-CoV-2
CAGSLHKAAGNKLTF	TRAV35*01	TRAJ17*01	CASSLGTSGLSGFF	TRBV7-9*01	TRBD2	TRBJ2-1*01	HomoSapiens	HLA-DPA*01:03	HLA-DPB*04:01	MHCII	TFEYVSQPFLMDLE	Spike	SARS-CoV-2
CAMLEAAGNKLTF	TRAV12-3*01	TRAJ17*01	CASSLGGGAGDTQYF	TRBV9*01		TRBJ2-3*01	HomoSapiens	HLA-DQA1*05:01	HLA-DQB1*02:01	MHCII	QLQPFPQPELPY	Gluten	Wheat
CAASAPAAGADLTF	TRAV29/DV5*01	TRAJ17*01					HomoSapiens	HLA-DRA*01	HLA-DRB5*01:01	MHCII	FRDYVDRFYKTLRAEQASQE	Gag	HIV-1
CAASAPAAGNKLTF	TRAV29/DV5*01	TRAJ17*01					HomoSapiens	HLA-DRA*01	HLA-DRB5*01:01	MHCII	FRDYVDRFYKTLRAEQASQE	Gag	HIV-1
CAASAPAAGNKLTF	TRAV29/DV5*01	TRAJ17*01					HomoSapiens	HLA-DRA*01	HLA-DRB5*01:01	MHCII	FRDYVDRFYKTLRAEQASQE	Gag	HIV-1
CAASAPAASNKLTF	TRAV29/DV5*01	TRAJ17*01					HomoSapiens	HLA-DRA*01	HLA-DRB5*01:01	MHCII	FRDYVDRFYKTLRAEQASQE	Gag	HIV-1
CAASDPAAGNKLTF	TRAV29/DV5*01	TRAJ17*01					HomoSapiens	HLA-DRA*01	HLA-DRB1*07:01	MHCII	FRDYVDRFYKTLRAEQASQE	Gag	HIV-1
CAESMEAAGNKLTF	TRAV5*01	TRAJ17*01					HomoSapiens	HLA-DRA*01	HLA-DRB1*01	MHCII	DPFRLLQNSQVFS	NP	InfluenzaA
CAFDAASLILTF	TRAV24*01	TRAJ17*01					HomoSapiens	HLA-DRA*01	HLA-DRB1*01:01	MHCII	FRDYVDRFYKTLRAEQASQE	Gag	HIV-1
CAFEAAGNKLTF	TRAV24*01	TRAJ17*01					HomoSapiens	HLA-DRA*01	HLA-DRB1*01:01	MHCII	FRDYVDRFYKTLRAEQASQE	Gag	HIV-1
CAFEAAGNKLTF	TRAV24*01	TRAJ17*01					HomoSapiens	HLA-DRA*01:01	HLA-DRB5*01:01	MHCII	FRDYVDRFYKTLRAEQASQE	Gag	HIV-1
CAFHAAGNKLTF	TRAV24*01	TRAJ17*01					HomoSapiens	HLA-DRA*01:01	HLA-DRB5*01:01	MHCII	FRDYVDRFYKTLRAEQASQE	Gag	HIV-1
CAFKAAGNKLTF	TRAV24*01	TRAJ17*01					HomoSapiens	HLA-DRA*01	HLA-DRB5*01:01	MHCII	FRDYVDRFYKTLRAEQASQE	Gag	HIV-1
CAFKAAGNKLTF	TRAV24*01	TRAJ17*01					HomoSapiens	HLA-DRA*01	HLA-DRB5*01:01	MHCII	FRDYVDRFYKTLRAEQASQE	Gag	HIV-1
CAFKAAGNKLTF	TRAV24*01	TRAJ17*01					HomoSapiens	HLA-DRA*01	HLA-DRB1*01:01	MHCII	FRDYVDRFYKTLRAEQASQE	Gag	HIV-1
CAFKAAGNKLTF	TRAV24*01	TRAJ17*01					HomoSapiens	HLA-DRA*01	HLA-DRB1*07:01	MHCII	FRDYVDRFYKTLRAEQASQE	Gag	HIV-1
CAFKAAGNKLTF	TRAV24*01	TRAJ17*01					HomoSapiens	HLA-DRA*01	HLA-DRB1*07:01	MHCII	FRDYVDRFYKTLRAEQASQE	Gag	HIV-1
CAFKAAGNKLTF	TRAV24*01	TRAJ17*01					HomoSapiens	HLA-DRA*01:01	HLA-DRB1*11:01	MHCII	DRFYKTLRAEQASQEV	Gag	HIV-1
CAFKAAGNKLTF	TRAV24*01	TRAJ17*01					HomoSapiens	HLA-DRA*01:01	HLA-DRB1*15:01	MHCII	FRDYVDRFYKTLRAEQASQE	Gag	HIV-1
CAFKAAGNKLTF	TRAV24*01	TRAJ17*01					HomoSapiens	HLA-DRA*01:01	HLA-DRB5*01:01	MHCII	FRDYVDRFYKTLRAEQASQE	Gag	HIV-1
CAFKAAGNKLTF	TRAV24*01	TRAJ17*01					HomoSapiens	HLA-DRA*01:01	HLA-DRB1*11:01	MHCII	FRDYVDRFYKTLRAEQASQE	Gag	HIV-1
CAFKAAGNKLTF	TRAV24*01	TRAJ17*01					HomoSapiens	HLA-DRA*01:01	HLA-DRB1*01:01	MHCII	FRDYVDRFYKTLRAEQASQE	Gag	HIV-1
CAFKAAGNKLTF	TRAV24*01	TRAJ17*01					HomoSapiens	HLA-DRA*01:01	HLA-DRB1*11:01	MHCII	FRDYVDRFYKTLRAEQASQE	Gag	HIV-1
CAFKAAGNKLTF	TRAV24*01	TRAJ17*01					HomoSapiens	HLA-DRA*01:01	HLA-DRB5*01:01	MHCII	FRDYVDRFYKTLRAEQASQE	Gag	HIV-1
CAFKAAGNKLTF	TRAV24*01	TRAJ17*01					HomoSapiens	HLA-DRA*01:01	HLA-DRB1*11:01	MHCII	FRDYVDRFYKTLRAEQASQE	Gag	HIV-1
CAFKAAGNKLTF	TRAV24*01	TRAJ17*01					HomoSapiens	HLA-DRA*01:01	HLA-DRB1*11:01	MHCII	FRDYVDRFYKTLRAEQASQE	Gag	HIV-1
CAFKAAGNKLTF	TRAV24*01	TRAJ17*01					HomoSapiens	HLA-DRA*01:01	HLA-DRB5*01:01	MHCII	FRDYVDRFYKTLRAEQASQE	Gag	HIV-1
CAFKAAGNKLTF	TRAV24*01	TRAJ17*01					HomoSapiens	HLA-DRA*01:01	HLA-DRB5*01:01	MHCII	FRDYVDRFYKTLRAEQASQE	Gag	HIV-1
CAFKAAGNKLTF	TRAV24*01	TRAJ17*01					HomoSapiens	HLA-DRA*01:01	HLA-DRB5*01:01	MHCII	FRDYVDRFYKTLRAEQASQE	Gag	HIV-1
CAFKAAGNKLTF	TRAV24*01	TRAJ17*01					HomoSapiens	HLA-DRA*01:01	HLA-DRB1*15:02	MHCII	FRDYVDRFYKTLRAEQASQE	Gag	HIV-1
CAFKAGGNKLTF	TRAV24*01	TRAJ17*01					HomoSapiens	HLA-DRA*01	HLA-DRB5*01:01	MHCII	FRDYVDRFYKTLRAEQASQE	Gag	HIV-1
CAFKDAGNKLTF	TRAV24*01	TRAJ17*01					HomoSapiens	HLA-DRA*01:01	HLA-DRB1*11:01	MHCII	FRDYVDRFYKTLRAEQASQE	Gag	HIV-1
CAFKGAGNKLTF	TRAV24*01	TRAJ17*01					HomoSapiens	HLA-DRA*01	HLA-DRB5*01:01	MHCII	FRDYVDRFYKTLRAEQASQE	Gag	HIV-1
CAFKNAGNKLTF	TRAV24*01	TRAJ17*01					HomoSapiens	HLA-DRA*01:01	HLA-DRB1*11:01	MHCII	FRDYVDRFYKTLRAEQASQE	Gag	HIV-1
CAFKVAGNKLTF	TRAV24*01	TRAJ17*01					HomoSapiens	HLA-DRA*01:01	HLA-DRB5*01:01	MHCII	FRDYVDRFYKTLRAEQASQE	Gag	HIV-1
CAFNAAGNKLTF	TRAV24*01	TRAJ17*01					HomoSapiens	HLA-DRA*01:01	HLA-DRB5*01:01	MHCII	FRDYVDRFYKTLRAEQASQE	Gag	HIV-1
CAFNAAGNKLTF	TRAV24*01	TRAJ17*01					HomoSapiens	HLA-DRA*01:01	HLA-DRB5*01:01	MHCII	FRDYVDRFYKTLRAEQASQE	Gag	HIV-1
CAFQAAGNKLTF	TRAV24*01	TRAJ17*01					HomoSapiens	HLA-DRA*01:01	HLA-DRB5*01:01	MHCII	FRDYVDRFYKTLRAEQASQE	Gag	HIV-1
CAFRAAGNKLTF	TRAV24*01	TRAJ17*01					HomoSapiens	HLA-DRA*01:01	HLA-DRB1*11:01	MHCII	FRDYVDRFYKTLRAEQASQE	Gag	HIV-1
CAFRAAGNKLTF	TRAV24*01	TRAJ17*01					HomoSapiens	HLA-DRA*01:01	HLA-DRB1*15:01	MHCII	FRDYVDRFYKTLRAEQASQE	Gag	HIV-1
CAFRAAGNKLTF	TRAV24*01	TRAJ17*01					HomoSapiens	HLA-DRA*01:01	HLA-DRB1*01:01	MHCII	FRDYVDRFYKTLRAEQASQE	Gag	HIV-1
CAFRAAGNKLTF	TRAV24*01	TRAJ17*01					HomoSapiens	HLA-DRA*01:01	HLA-DRB1*11:01	MHCII	FRDYVDRFYKTLRAEQASQE	Gag	HIV-1
CAFRAAGNKLTF	TRAV24*01	TRAJ17*01					HomoSapiens	HLA-DRA*01:01	HLA-DRB1*01:01	MHCII	FRDYVDRFYKTLRAEQASQE	Gag	HIV-1
CAFRTAGNKLTF	TRAV24*01	TRAJ17*01					HomoSapiens	HLA-DRA*01:01	HLA-DRB1*11:01	MHCII	FRDYVDRFYKTLRAEQASQE	Gag	HIV-1
CAFTAAGNKLTF	TRAV24*01	TRAJ17*01					HomoSapiens	HLA-DRA*01:01	HLA-DRB1*15:01	MHCII	FRDYVDRFYKTLRAEQASQE	Gag	HIV-1
CAFTAAGNKLTF	TRAV24*01	TRAJ17*01					HomoSapiens	HLA-DRA*01:01	HLA-DRB5*01:01	MHCII	FRDYVDRFYKTLRAEQASQE	Gag	HIV-1
CAGQLFKAAGNKLTF	TRAV35*01	TRAJ17*01					HomoSapiens	HLA-DPA*01:03	HLA-DPB*04:01	MHCII	TFEYVSQPFLMDLE	Spike	SARS-CoV-2
CAGQLFKAAGNKLTF	TRAV35*01	TRAJ17*01					HomoSapiens	HLA-DPA*01:03	HLA-DPB*04:01	MHCII	TFEYVSQPFLMDLE	Spike	SARS-CoV-2
CAHKAAGNKLTF	TRAV24*01	TRAJ17*01					HomoSapiens	HLA-DRA*01:01	HLA-DRB5*01:01	MHCII	FRDYVDRFYKTLRAEQASQE	Gag	HIV-1
CAHKAAGNKLTF	TRAV24*01	TRAJ17*01					HomoSapiens	HLA-DRA*01:01	HLA-DRB5*01:01	MHCII	FRDYVDRFYKTLRAEQASQE	Gag	HIV-1
CAHKGAGNKLTF	TRAV24*01	TRAJ17*01					HomoSapiens	HLA-DRA*01:01	HLA-DRB5*01:01	MHCII	FRDYVDRFYKTLRAEQASQE	Gag	HIV-1
CALENAGNKLTF	TRAV24*01	TRAJ17*01					HomoSapiens	HLA-DRA*01:01	HLA-DRB1*15:01	MHCII	FRDYVDRFYKTLRAEQASQE	Gag	HIV-1
CALKAAGNKLTF	TRAV24*01	TRAJ17*01					HomoSapiens	HLA-DRA*01	HLA-DRB1*07:01	MHCII	FRDYVDRFYKTLRAEQASQE	Gag	HIV-1
CALKAAGNKLTF	TRAV24*01	TRAJ17*01					HomoSapiens	HLA-DRA*01:01	HLA-DRB1*11:01	MHCII	FRDYVDRFYKTLRAEQASQE	Gag	HIV-1
CALKAAGNKLTF	TRAV24*01	TRAJ17*01					HomoSapiens	HLA-DRA*01:01	HLA-DRB1*11:01	MHCII	FRDYVDRFYKTLRAEQASQE	Gag	HIV-1
CALKAAGNKLTF	TRAV24*01	TRAJ17*01					HomoSapiens	HLA-DRA*01:01	HLA-DRB1*11:01	MHCII	FRDYVDRFYKTLRAEQASQE	Gag	HIV-1
CALKAAGNKLTF	TRAV24*01	TRAJ17*01					HomoSapiens	HLA-DRA*01:01	HLA-DRB5*01:01	MHCII	FRDYVDRFYKTLRAEQASQE	Gag	HIV-1
CALKAAGNKLTF	TRAV24*01	TRAJ17*01					HomoSapiens	HLA-DRA*01:01	HLA-DRB5*01:01	MHCII	FRDYVDRFYKTLRAEQASQE	Gag	HIV-1
CALKAAGNKLTF	TRAV24*01	TRAJ17*01					HomoSapiens	HLA-DRA*01:01	HLA-DRB1*15:02	MHCII	FRDYVDRFYKTLRAEQASQE	Gag	HIV-1
CALKDAGNKLTF	TRAV24*01	TRAJ17*01					HomoSapiens	HLA-DRA*01:01	HLA-DRB1*11:01	MHCII	FRDYVDRFYKTLRAEQASQE	Gag	HIV-1
CALKNAGNKLTF	TRAV24*01	TRAJ17*01					HomoSapiens	HLA-DRA*01:01	HLA-DRB1*11:01	MHCII	FRDYVDRFYKTLRAEQASQE	Gag	HIV-1
CALRAAGNKLTF	TRAV24*01	TRAJ17*01					HomoSapiens	HLA-DRA*01:01	HLA-DRB5*01:01	MHCII	FRDYVDRFYKTLRAEQASQE	Gag	HIV-1
CAMKAAGNKLTF	TRAV24*01	TRAJ17*01					HomoSapiens	HLA-DRA*01:01	HLA-DRB1*11:01	MHCII	FRDYVDRFYKTLRAEQASQE	Gag	HIV-1
CANRAAGNKLTF	TRAV24*01	TRAJ17*01					HomoSapiens	HLA-DRA*01:01	HLA-DRB1*11:01	MHCII	FRDYVDRFYKTLRAEQASQE	Gag	HIV-1
CAPKAAGNKLTF	TRAV24*01	TRAJ17*01					HomoSapiens	HLA-DRA*01	HLA-DRB1*07:01	MHCII	FRDYVDRFYKTLRAEQASQE	Gag	HIV-1
CAPKAAGNKLTF	TRAV24*01	TRAJ17*01					HomoSapiens	HLA-DRA*01:01	HLA-DRB1*11:01	MHCII	FRDYVDRFYKTLRAEQASQE	Gag	HIV-1
CAPKDAGNKLTF	TRAV24*01	TRAJ17*01					HomoSapiens	HLA-DRA*01:01	HLA-DRB1*11:01	MHCII	FRDYVDRFYKTLRAEQASQE	Gag	HIV-1
CAPKSRQQANF	TRAV24*01	TRAJ17*01					HomoSapiens	HLA-DRA*01:01	HLA-DRB1*11:01	MHCII	FRDYVDRFYKTLRAEQASQE	Gag	HIV-1
CAPQTAGNKLTF	TRAV24*01	TRAJ17*01					HomoSapiens	HLA-DRA*01:01	HLA-DRB5*01:01	MHCII	FRDYVDRFYKTLRAEQASQE	Gag	HIV-1
CARKAAGNKLTF	TRAV24*01	TRAJ17*01					HomoSapiens	HLA-DRA*01:01	HLA-DRB5*01:01	MHCII	FRDYVDRFYKTLRAEQASQE	Gag	HIV-1
CASEAAGNKLTF	TRAV24*01	TRAJ17*01					HomoSapiens	HLA-DRA*01	HLA-DRB1*11:01	MHCII	FRDYVDRFYKTLRAEQASQE	Gag	HIV-1
CASEGAAGNKLTF	TRAV24*01	TRAJ17*01					HomoSapiens	HLA-DRA*01	HLA-DRB1*01:01	MHCII	FRDYVDRFYKTLRAEQASQE	Gag	HIV-1
CASEGAAGNKLTF	TRAV24*01	TRAJ17*01					HomoSapiens	HLA-DRA*01	HLA-DRB1*07:01	MHCII	FRDYVDRFYKTLRAEQASQE	Gag	HIV-1
CASKAAGNKLTF	TRAV24*01	TRAJ17*01					HomoSapiens	HLA-DRA*01	HLA-DRB5*01:01	MHCII	FRDYVDRFYKTLRAEQASQE	Gag	HIV-1
CASKAAGNKLTF	TRAV24*01	TRAJ17*01					HomoSapiens	HLA-DRA*01	HLA-DRB1*11:01	MHCII	FRDYVDRFYKTLRAEQASQE	Gag	HIV-1
CASKAAGNKLTF	TRAV24*01	TRAJ17*01					HomoSapiens	HLA-DRA*01	HLA-DRB1*11:01	MHCII	FRDYVDRFYKTLRAEQASQE	Gag	HIV-1
CASKAAGNKLTF	TRAV24*01	TRAJ17*01					HomoSapiens	HLA-DRA*01	HLA-DRB5*01:01	MHCII	FRDYVDRFYKTLRAEQASQE	Gag	HIV-1
CASKAAGNKLTF	TRAV24*01	TRAJ17*01					HomoSapiens	HLA-DRA*01	HLA-DRB1*01:01	MHCII	FRDYVDRFYKTLRAEQASQE	Gag	HIV-1
CASKAAGNKLTF	TRAV24*01	TRAJ17*01					HomoSapiens	HLA-DRA*01	HLA-DRB1*07:01	MHCII	FRDYVDRFYKTLRAEQASQE	Gag	HIV-1
CASKAAGNKLTF	TRAV24*01	TRAJ17*01					HomoSapiens	HLA-DRA*01	HLA-DRB1*07:01	MHCII	FRDYVDRFYKTLRAEQASQE	Gag	HIV-1
CASKAAGNKLTF	TRAV24*01	TRAJ17*01					HomoSapiens	HLA-DRA*01:01	HLA-DRB5*01:01	MHCII	FRDYVDRFYKTLRAEQASQE	Gag	HIV-1
CASKAAGNKLTF	TRAV24*01	TRAJ17*01					HomoSapiens	HLA-DRA*01:01	HLA-DRB1*11:01	MHCII	FRDYVDRFYKTLRAEQASQE	Gag	HIV-1
CASKAAGNKLTF	TRAV24*01	TRAJ17*01					HomoSapiens	HLA-DRA*01:01	HLA-DRB5*01:01	MHCII	FRDYVDRFYKTLRAEQASQE	Gag	HIV-1
CASKAAGNKLTF	TRAV24*01	TRAJ17*01					HomoSapiens	HLA-DRA*01:01	HLA-DRB1*15:02	MHCII	FRDYVDRFYKTLRAEQASQE	Gag	HIV-1
CASKAAGTKLTF	TRAV24*01	TRAJ17*01					HomoSapiens	HLA-DRA*01	HLA-DRB1*07:01	MHCII	FRDYVDRFYKTLRAEQASQE	Gag	HIV-1
CASPAAGNKLTF	TRAV24*01	TRAJ17*01					HomoSapiens	HLA-DRA*01:01	HLA-DRB1*11:01	MHCII	FRDYVDRFYKTLRAEQASQE	Gag	HIV-1
CASQAAGNKLTF	TRAV24*01	TRAJ17*01					HomoSapiens	HLA-DRA*01:01	HLA-DRB5*01:01	MHCII	FRDYVDRFYKTLRAEQASQE	Gag	HIV-1
CASRTAGNKLTF	TRAV24*01	TRAJ17*01					HomoSapiens	HLA-DRA*01:01	HLA-DRB5*01:01	MHCII	FRDYVDRFYKTLRAEQASQE	Gag	HIV-1
CAVATGAAGNKLTF	TRAV2*01	TRAJ17*01					HomoSapiens	HLA-DRA*01	HLA-DRB1*01	MHCII	GMFNMLSTVLGVS	PB1	InfluenzaA
CAVEAGAAGNKLTF	TRAV2*01	TRAJ17*01					HomoSapiens	HLA-DRA*01	HLA-DRB1*01	MHCII	GMFNMLSTVLGVS	PB1	InfluenzaA
CAVEGDNAGNKLTF	TRAV2*01	TRAJ17*01					HomoSapiens	HLA-DRA*01	HLA-DRB1*01	MHCII	GMFNMLSTVLGVS	PB1	InfluenzaA
CAVEGDNAGNKLTF	TRAV2*01	TRAJ17*01					HomoSapiens	HLA-DRA*01	HLA-DRB1*01	MHCII	GMFNMLSTVLGVS	PB1	InfluenzaA
CAVEGDNAGNMLTF	TRAV2*01	TRAJ17*01					HomoSapiens	HLA-DRA*01	HLA-DRB1*01	MHCII	GMFNMLSTVLGVS	PB1	InfluenzaA
CAVGAGNKLTF	TRAV2*01	TRAJ17*01					HomoSapiens	HLA-DRA*01	HLA-DRB1*01	MHCII	PKYVKQNTLKLAT	HA	InfluenzaA
CAVGTGAAGNKLTF	TRAV2*01	TRAJ17*01					HomoSapiens	HLA-DRA*01	HLA-DRB1*01	MHCII	QARQMVQAMRTIGTHP	M1	InfluenzaA
CAVGTGAAGNKLTF	TRAV2*01	TRAJ17*01					HomoSapiens	HLA-DRA*01	HLA-DRB1*01	MHCII	GMFNMLSTVLGVS	PB1	InfluenzaA
CAVPLGAAGNKLTF	TRAV2*01	TRAJ17*01					HomoSapiens	HLA-DRA*01	HLA-DRB1*01	MHCII	GMFNMLSTVLGVS	PB1	InfluenzaA
CAYKAAGNKLTF	TRAV24*01	TRAJ17*01					HomoSapiens	HLA-DRA*01:01	HLA-DRB1*11:01	MHCII	FRDYVDRFYKTLRAEQASQE	Gag	HIV-1
CAYRGLMAAGNKLTF	TRAV38-2/DV8*01	TRAJ17*01					HomoSapiens	HLA-DRA*01	HLA-DRB1*01	MHCII	QARQMVQAMRTIGTHP	M1	InfluenzaA
CAYRSRRWAAGNKLTF	TRAV38-1*01	TRAJ17*01					HomoSapiens	HLA-DRA*01	HLA-DRB1*01	MHCII	GLIYNRMGAVTTEV	M1	InfluenzaA
CGFKAAGNKLTF	TRAV24*01	TRAJ17*01					HomoSapiens	HLA-DRA*01:01	HLA-DRB1*11:01	MHCII	FRDYVDRFYKTLRAEQASQE	Gag	HIV-1
CGWKAAGNKLTF	TRAV24*01	TRAJ17*01					HomoSapiens	HLA-DRA*01:01	HLA-DRB1*11:01	MHCII	FRDYVDRFYKTLRAEQASQE	Gag	HIV-1
CLVGPLGAAGNKLTF	TRAV4*01	TRAJ17*01					HomoSapiens	HLA-DRA*01	HLA-DRB1*01	MHCII	QARQMVQAMRTIGTHP	M1	InfluenzaA
CSFKAAGNKLTF	TRAV24*01	TRAJ17*01					HomoSapiens	HLA-DRA*01:01	HLA-DRB5*01:01	MHCII	FRDYVDRFYKTLRAEQASQE	Gag	HIV-1
CSLKAAGNKLTF	TRAV24*01	TRAJ17*01					HomoSapiens	HLA-DRA*01:01	HLA-DRB1*11:01	MHCII	FRDYVDRFYKTLRAEQASQE	Gag	HIV-1
CSLRAAGNKLTF	TRAV24*01	TRAJ17*01					HomoSapiens	HLA-DRA*01:01	HLA-DRB1*11:01	MHCII	FRDYVDRFYKTLRAEQASQE	Gag	HIV-1
CSRRAAGNKLTF	TRAV24*01	TRAJ17*01					HomoSapiens	HLA-DRA*01:01	HLA-DRB1*11:01	MHCII	FRDYVDRFYKTLRAEQASQE	Gag	HIV-1
CSRRAAGNKLTF	TRAV24*01	TRAJ17*01					HomoSapiens	HLA-DRA*01:01	HLA-DRB5*01:01	MHCII	FRDYVDRFYKTLRAEQASQE	Gag	HIV-1
CSRRAAGNKLTF	TRAV24*01	TRAJ17*01					HomoSapiens	HLA-DRA*01:01	HLA-DRB5*01:01	MHCII	FRDYVDRFYKTLRAEQASQE	Gag	HIV-1
CSWKAAGNKLTF	TRAV24*01	TRAJ17*01					HomoSapiens	HLA-DRA*01:01	HLA-DRB1*11:01	MHCII	FRDYVDRFYKTLRAEQASQE	Gag	HIV-1
CSWRAAGNKLTF	TRAV24*01	TRAJ17*01					HomoSapiens	HLA-DRA*01:01	HLA-DRB1*11:01	MHCII	FRDYVDRFYKTLRAEQASQE	Gag	HIV-1
CTKKAAGNKLTF	TRAV24*01	TRAJ17*01					HomoSapiens	HLA-DRA*01:01	HLA-DRB1*11:01	MHCII	FRDYVDRFYKTLRAEQASQE	Gag	HIV-1
CTLKAAGNKLTF	TRAV24*01	TRAJ17*01					HomoSapiens	HLA-DRA*01:01	HLA-DRB1*11:01	MHCII	FRDYVDRFYKTLRAEQASQE	Gag	HIV-1
CTNKAAGNKLTF	TRAV24*01	TRAJ17*01					HomoSapiens	HLA-DRA*01:01	HLA-DRB1*11:01	MHCII	FRDYVDRFYKTLRAEQASQE	Gag	HIV-1
CTRKAAGNKLTF	TRAV24*01	TRAJ17*01					HomoSapiens	HLA-DRA*01:01	HLA-DRB1*11:01	MHCII	FRDYVDRFYKTLRAEQASQE	Gag	HIV-1
CVSKAAGNKLTF	TRAV24*01	TRAJ17*01					HomoSapiens	HLA-DRA*01	HLA-DRB1*11:01	MHCII	FRDYVDRFYKTLRAEQASQE	Gag	HIV-1
IKAAGNKLTF	TRAV24*01	TRAJ17*01					HomoSapiens	HLA-DRA*01	HLA-DRB5*01:01	MHCII	FRDYVDRFYKTLRAEQASQE	Gag	HIV-1
IKAAGNKLTF	TRAV24*01	TRAJ17*01					HomoSapiens	HLA-DRA*01	HLA-DRB5*01:01	MHCII	FRDYVDRFYKTLRAEQASQE	Gag	HIV-1
IKAAGNKLTF	TRAV24*01	TRAJ17*01					HomoSapiens	HLA-DRA*01	HLA-DRB1*11:01	MHCII	FRDYVDRFYKTLRAEQASQE	Gag	HIV-1
IKAAGNKLTF	TRAV24*01	TRAJ17*01					HomoSapiens	HLA-DRA*01:01	HLA-DRB1*11:01	MHCII	FRDYVDRFYKTLRAEQASQE	Gag	HIV-1
IKAAGNKLTF	TRAV24*01	TRAJ17*01					HomoSapiens	HLA-DRA*01:01	HLA-DRB1*11:01	MHCII	FRDYVDRFYKTLRAEQASQE	Gag	HIV-1
IKAAGNKLTF	TRAV24*01	TRAJ17*01					HomoSapiens	HLA-DRA*01:01	HLA-DRB5*01:01	MHCII	FRDYVDRFYKTLRAEQASQE	Gag	HIV-1
IKAAGNKLTF	TRAV24*01	TRAJ17*01					HomoSapiens	HLA-DRA*01:01	HLA-DRB5*01:01	MHCII	FRDYVDRFYKTLRAEQASQE	Gag	HIV-1
CAVAPYDRGSTLGRLYF	TRAV22*01	TRAJ18*01	CASSTGQGLETQYF	TRBV19*01		TRBJ2-5*01	HomoSapiens	HLA-DPA1*01:03	HLA-DPB1*04:01	MHCII	VFVQSVLPYFVATKLAKIRK	HSD17B12	HomoSapiens
CAVSGGRGSTLGRLYF	TRAV8-4*01	TRAJ18*01	CSVQGGLDSNYGYTF	TRBV29-1*01		TRBJ1-2*01	HomoSapiens	HLA-DPA1*01:03	HLA-DPB1*04:01	MHCII	DFHFEVFNFVPCSI	RSV-GP	HomoSapiens
CAVGTDRGSTLGRLYF	TRAV8-3*01	TRAJ18*01	CASSFTNTGELFF	TRBV5-6*01		TRBJ2-2*01	HomoSapiens	HLA-DQA1*05:01	HLA-DQB1*02:01	MHCII	QLQPFPQPELPY	Gluten	Wheat
CAVDRGSTLGRLYF	TRAV22*01	TRAJ18*01	CASSQIRETQYF	TRBV5-8*01		TRBJ2-5*01	HomoSapiens	HLA-DRA*01:01:02	HLA-DRB1*01:01:01	MHCII	GELIGILNAAKVPAD	TPI1	HomoSapiens
CAASVRGSTLGRLYF	TRAV13-1*01	TRAJ18*01	CASSLGTGGTGELFF	TRBV7-8*01		TRBJ2-1*01	HomoSapiens	HLA-DPA1*01:03	HLA-DPB1*04:01	MHCII	DFHFEVFNFVPCSI	RSV-GP	HomoSapiens
CAASVRGSTLGRLYF	TRAV13-1*01	TRAJ18*01	CASSLGTGGTGELFF	TRBV7-8*01		TRBJ2-2*01	HomoSapiens	HLA-DPA1*01:03	HLA-DPB1*04:01	MHCII	DFHFEVFNFVPCSI	RSV-GP	HomoSapiens
CALSFDRGSTLGRLYF	TRAV9-2*01	TRAJ18*01					HomoSapiens	HLA-DRA*01	HLA-DRB1*01	MHCII	SGPLKAEIAQRLED	M1	InfluenzaA
CATIDRGSTLGRLYF	TRAV17*01	TRAJ18*01					HomoSapiens	HLA-DRA*01	HLA-DRB1*01	MHCII	QARQMVQAMRTIGTHP	M1	InfluenzaA
CAVEDNRGSTLGRLYF	TRAV2*01	TRAJ18*01					HomoSapiens	HLA-DRA*01	HLA-DRB1*01	MHCII	QARQMVQAMRTIGTHP	M1	InfluenzaA
CAVRDNRGSTLGRLYF	TRAV3*01	TRAJ18*01					HomoSapiens	HLA-DRA*01	HLA-DRB1*01	MHCII	QARQMVQAMRTIGTHP	M1	InfluenzaA
CVVTDRGSTLGRLYF	TRAV10*01	TRAJ18*01					HomoSapiens	HLA-DRA*01	HLA-DRB1*01	MHCII	QARQMVQAMRTIGTHP	M1	InfluenzaA
CVVVDHRGSTLGRLYF	TRAV10*01	TRAJ18*01					HomoSapiens	HLA-DRA*01	HLA-DRB1*01	MHCII	QARQMVQAMRTIGTHP	M1	InfluenzaA
CAVKGDYKLSF	TRAV8-1*01	TRAJ20*01	CASSLVNTEAFF	TRBV11-2*01		TRBJ1-1*01	HomoSapiens	HLA-DRA*01:01	HLA-DRB3*02:02	MHCII	HYNYMCNSSCMGSMN	p53	HomoSapiens
CVVSAITNDYKLSF	TRAV10*01	TRAJ20*01	CASSLIEGGTEAFF	TRBV12-3*01		TRBJ1-1*01	HomoSapiens	HLA-DRA*01:01	HLA-DRB1*03:01	MHCII	PSPSMGRDIKVQFQS	Rv3804c	M.tuberculosis
CAALGGGYKLSF	TRAV12-2*01	TRAJ20*01	CASSLGERGSYEQFF	TRBV12-4*01		TRBJ2-1*01	HomoSapiens	HLA-DRA*01:01	HLA-DRB1*03:01	MHCII	NFSQILPDPSKPSKR	Spike	SARS-CoV-2
CAVRVWDYKLSF	TRAV3*01	TRAJ20*01	CASSISAGGDGYTF	TRBV19*01		TRBJ1-2*01	HomoSapiens	HLA-DRA*01:01	HLA-DRB3*02:02	MHCII	HYNYMCNSSCMGSMN	p53	HomoSapiens
CAENRDYKLSF	TRAV13-2*01	TRAJ20*01	CASPATEYNEQFF	TRBV2*01		TRBJ2-1*01	HomoSapiens	HLA-DRA*01:01	HLA-DRB1*04:01	MHCII	PKYVKQNTLKLAT	HA	InfluenzaA
CILRRLNDYKLSF	TRAV26-2*01	TRAJ20*01	CASSLGDRGNEKLFF	TRBV2*01		TRBJ1-4*01	HomoSapiens	HLA-DQA1*01:03	HLA-DQB1*06:01	MHCII	NSKEETGHLENGN	ERBB2IP	HomoSapiens
CLVGDNDYKLSF	TRAV21*01	TRAJ20*01	CSVGQTDSPLHF	TRBV29-1*01		TRBJ1-6*01	HomoSapiens	HLA-DQA1*05:01	HLA-DQB1*02:01	MHCII	PFPQPELPY	Gliadin	TriticumAestivum
CALSDQDDYKLSF	TRAV9-1*01	TRAJ20*01	CASSQSGGLKDTQYF	TRBV3-1*01		TRBJ2-3*01	HomoSapiens	HLA-DRA*01:01	HLA-DRB1*04:01	MHCII	PKYVKQNTLKLAT	HA	InfluenzaA
CAVSLNDYKLSF	TRAV8-6*01	TRAJ20*01	CASSLRSRSYEQYF	TRBV5-6*01		TRBJ2-7*01	HomoSapiens	HLA-DQA1*01:02	HLA-DQB1*06:02	MHCII	LTDEQRAAALEKAAA	Rv1388	M.tuberculosis
CAVTSNDYKLSF	TRAV8-6*01	TRAJ20*01	CASSLRSRAYEQYF	TRBV5-6*01		TRBJ2-7*01	HomoSapiens	HLA-DQA1*01:02	HLA-DQB1*06:02	MHCII	LTDEQRAAALEKAAA	Rv1388	M.tuberculosis
CIAFNDYKLSF	TRAV26-1*01	TRAJ20*01	CASSFRSTDTQYF	TRBV7-2*01		TRBJ2-3*01	HomoSapiens	HLA-DQA1*05:01	HLA-DQB1*02:01	MHCII	PQPELPYPQPQL	Gluten	Wheat
CIAFNDYKLSF	TRAV26-1*01	TRAJ20*01	CASSLRSTDTQYF	TRBV7-2*01		TRBJ2-3*01	HomoSapiens	HLA-DQA1*05:01	HLA-DQB1*02:01	MHCII	PQPELPYPQPQL	Gluten	Wheat
CIAYNDYKLSF	TRAV26-1*01	TRAJ20*01	CASSFRSTDTQYF	TRBV7-2*01		TRBJ2-3*01	HomoSapiens	HLA-DQA1*05:01	HLA-DQB1*02:01	MHCII	PQPELPYPQPQL	Gluten	Wheat
CIAYNDYKLSF	TRAV26-1*01	TRAJ20*01	CASSYRSTDTQYF	TRBV7-2*01		TRBJ2-3*01	HomoSapiens	HLA-DQA1*05:01	HLA-DQB1*02:01	MHCII	PQPELPYPQPQL	Gluten	Wheat
CIVFNDYKLSF	TRAV26-1*01	TRAJ20*01	CASSFRSTDTQYF	TRBV7-2*01		TRBJ2-3*01	HomoSapiens	HLA-DQA1*05:01	HLA-DQB1*02:01	MHCII	PQPELPYPQPQL	Gluten	Wheat
CIVFNDYKLSF	TRAV26-1*01	TRAJ20*01	CASSLRATDTQYF	TRBV7-2*01		TRBJ2-3*01	HomoSapiens	HLA-DQA1*05:01	HLA-DQB1*02:01	MHCII	PQPELPYPQPQL	Gluten	Wheat
CIVFNDYKLSF	TRAV26-1*01	TRAJ20*01	CASSLRSTDTQYF	TRBV7-2*01		TRBJ2-3*01	HomoSapiens	HLA-DQA1*05:01	HLA-DQB1*02:01	MHCII	PQPELPYPQPQL	Gluten	Wheat
CIVYNDYKLSF	TRAV26-1*01	TRAJ20*01	CASSLRTTDTQYF	TRBV7-2*01		TRBJ2-3*01	HomoSapiens	HLA-DQA1*05:01	HLA-DQB1*02:01	MHCII	PQPELPYPQPQL	Gluten	Wheat
CIVYNDYKLSF	TRAV26-1*01	TRAJ20*01	CASSFRSTDTQYF	TRBV7-2*01		TRBJ2-3*01	HomoSapiens	HLA-DQA1*05:01	HLA-DQB1*02:01	MHCII	PQPELPYPQPQL	Gluten	Wheat
CIVYNDYKLSF	TRAV26-1*01	TRAJ20*01	CASSLRSTDTQYF	TRBV7-2*01		TRBJ2-3*01	HomoSapiens	HLA-DQA1*05:01	HLA-DQB1*02:01	MHCII	PQPELPYPQPQL	Gluten	Wheat
CAAVNDYKLSF	TRAV29/DV5*01	TRAJ20*01					HomoSapiens	HLA-DRA*01	HLA-DRB1*01	MHCII	QARQMVQAMRTIGTHP	M1	InfluenzaA
CAETARDYKLSF	TRAV13-2*01	TRAJ20*01					HomoSapiens	HLA-DRA*01	HLA-DRB1*01	MHCII	SGPLKAEIAQRLED	M1	InfluenzaA
CAFGDYKLSF	TRAV24*01	TRAJ20*01					HomoSapiens	HLA-DRA*01:01	HLA-DRB5*01:01	MHCII	FRDYVDRFYKTLRAEQASQE	Gag	HIV-1
CAGHDNDYKLSF	TRAV20*01	TRAJ20*01					HomoSapiens	HLA-DRA*01	HLA-DRB1*01	MHCII	GMFNMLSTVLGVS	PB1	InfluenzaA
CALSNDYKLSF	TRAV9-2*01	TRAJ20*01					HomoSapiens	HLA-DRA*01	HLA-DRB1*01	MHCII	PKYVKQNTLKLAT	HA	InfluenzaA
CAVDSDYKLSF	TRAV1-2*01	TRAJ20*01					HomoSapiens	HLA-DRA*01	HLA-DRB1*01	MHCII	GMFNMLSTVLGVS	PB1	InfluenzaA
CAVDVNDYKLSF	TRAV2*01	TRAJ20*01					HomoSapiens	HLA-DRA*01	HLA-DRB1*01	MHCII	GMFNMLSTVLGVS	PB1	InfluenzaA
CAVDYDYKLSF	TRAV2*01	TRAJ20*01					HomoSapiens	HLA-DRA*01	HLA-DRB1*01	MHCII	GLIYNRMGAVTTEV	M1	InfluenzaA
CAVGSNDYKLSF	TRAV21*01	TRAJ20*01					HomoSapiens	HLA-DRA*01	HLA-DRB1*01	MHCII	PKYVKQNTLKLAT	HA	InfluenzaA
CAVSDNDYKLSF	TRAV8-4*01	TRAJ20*01					HomoSapiens	HLA-DRA*01	HLA-DRB1*01	MHCII	PKYVKQNTLKLAT	HA	InfluenzaA
CAWPANDYKLSF	TRAV2*01	TRAJ20*01					HomoSapiens	HLA-DRA*01	HLA-DRB1*01	MHCII	GLIYNRMGAVTTEV	M1	InfluenzaA
CILRATSDYKLSF	TRAV26-2*01	TRAJ20*01					HomoSapiens	HLA-DRA*01	HLA-DRB1*01	MHCII	QARQMVQAMRTIGTHP	M1	InfluenzaA
CAVRDPLYNFNKFYF	TRAV3*01	TRAJ21*01	CASSQGGDRGESEAFF	TRBV4-1*01		TRBJ1-1*01	HomoSapiens	HLA-DQA1*05:01	HLA-DQB1*02:01	MHCII	PQPELPYPQPE	Gliadin	TriticumAestivum
CAYRSNNFNKFYF	TRAV38-2/DV8*01	TRAJ21*01	CASSLNTGAGYGYTF	TRBV5-1*01		TRBJ1-2*01	HomoSapiens	HLA-DPA1*01:03	HLA-DPB1*04:01	MHCII	DFHFEVFNFVPCSI	RSV-GP	HomoSapiens
CIAIYNFNKFYF	TRAV26-1*01	TRAJ21*01	CASSLEASSYNSPLHF	TRBV5-1*01	TRBD2*01	TRBJ1-6*02	HomoSapiens	HLA-DQA1*03:01	HLA-DQB1*02:01	MHCII	VELGGGPGA	INS	HomoSapiens
CAVTLGGGSEKLVF	TRAV9-1*01	TRAJ21*01	CASSFSPAGSEAFF	TRBV5-5*01		TRBJ1-1*01	HomoSapiens	HLA-DQA1*05:01	HLA-DQB1*02:01	MHCII	PFPQPELPY	Gliadin	TriticumAestivum
TFVQRPRKNFNKFYF	TRAV35*01	TRAJ21*01	CASSYRGGPLSGWNF	TRBV6-2*01	TRBD2	TRBJ2-3*01	HomoSapiens	HLA-DPA*01:03	HLA-DPB*04:01	MHCII	TFEYVSQPFLMDLE	Spike	SARS-CoV-2
YNFNKFYF	TRAV2*01	TRAJ21*01	CASLTDNNEQFF	TRBV6-5*01		TRBJ2-1*01	HomoSapiens	HLA-DPA1*01:03	HLA-DPB1*04:01	MHCII	SPNNFLSYYRLTRFLSRVIK	CCND1	HomoSapiens
CIEYNFNKFYF	TRAV26-1*01	TRAJ21*01	CASRPVAGLPHF	TRBV7-2*01		TRBJ1-6*01	HomoSapiens	HLA-DQA1*05:01	HLA-DQB1*02:01	MHCII	PQPELPYPQPE	Gliadin	TriticumAestivum
CAAIYNFNKFYF	TRAV23/DV6*01	TRAJ21*01					HomoSapiens	HLA-DRA*01	HLA-DRB1*01	MHCII	SGPLKAEIAQRLED	M1	InfluenzaA
CAANTHNFNKFYF	TRAV29/DV5*01	TRAJ21*01					HomoSapiens	HLA-DRA*01	HLA-DRB1*01	MHCII	GLIYNRMGAVTTEV	M1	InfluenzaA
CAASSRNFNKFYF	TRAV23/DV6*01	TRAJ21*01					HomoSapiens	HLA-DRA*01	HLA-DRB1*01	MHCII	SGPLKAEIAQRLED	M1	InfluenzaA
CAVDMKGVWYNFNKFYF	TRAV39*01	TRAJ21*01					HomoSapiens	HLA-DRA*01	HLA-DRB1*01	MHCII	SGPLKAEIAQRLED	M1	InfluenzaA
CAVSEYNFNKFYF	TRAV8-6*01	TRAJ21*01					HomoSapiens	HLA-DRA*01	HLA-DRB1*01	MHCII	PKYVKQNTLKLAT	HA	InfluenzaA
CILSNFNKFYF	TRAV26-2*01	TRAJ21*01					HomoSapiens	HLA-DRA*01	HLA-DRB1*01	MHCII	GLIYNRMGAVTTEV	M1	InfluenzaA
CAVGGTSGSARQLTF	TRAV8-3*01	TRAJ22*01	CAISEGERGSNYGYTF	TRBV10-3*01	TRBD2*01	TRBJ1-2*01	HomoSapiens	HLA-DQA1*03:01	HLA-DQB1*02:01	MHCII	GQVELGGGNAVEVCK	INS	HomoSapiens
CAVGGRASGSARQLTF	TRAV12-1*01	TRAJ22*01	CASSTRPGTEAFF	TRBV19*01		TRBJ1-1*01	HomoSapiens	HLA-DQA*01	HLA-DRB1*07:01	MHCII	LLEFYLAMPFATP	NY-ESO-1	HomoSapiens
CAVSLISSGSARQLTF	TRAV8-6*01	TRAJ22*01	CASSLGPWETQYF	TRBV27*01	TRBD1	TRBJ2-5*01	HomoSapiens	HLA-DPA*01:03	HLA-DPB*04:01	MHCII	TFEYVSQPFLMDLE	Spike	SARS-CoV-2
CAVKKSSGSARQLTF	TRAV12-2*01	TRAJ22*01	CASSPARDGGGNEQFF	TRBV7-9*01		TRBJ2-1*01	HomoSapiens	HLA-DQA*01	HLA-DRB1*07:01	MHCII	LLEFYLAMPFATP	NY-ESO-1	HomoSapiens
CAVILSGSARQLTF	TRAV12-2*01	TRAJ22*01	CASSVAGEDYGYTF	TRBV9*01		TRBJ1-2*01	HomoSapiens	HLA-DRA*01	HLA-DRB1*15:01	MHCII	PSDKHIKEYLNKIQN	CSP	PlasmodiumFalciparum
CAVILSGSARQLTF	TRAV12-2*01	TRAJ22*01	CASSVAGEDYGYTF	TRBV9*01		TRBJ1-2*01	HomoSapiens	HLA-DRA*01	HLA-DRB5*01:01	MHCII	PSDKHIKEYLNKIQN	CSP	PlasmodiumFalciparum
CAVILSGSARQLTF	TRAV12-2*01	TRAJ22*01	CASSVAGEDYGYTF	TRBV9*01		TRBJ1-2*01	HomoSapiens	HLA-DRA*01	HLA-DRB1*15:01	MHCII	HIKEYLNKIQNSLST	CSP	PlasmodiumFalciparum
CAVILSGSARQLTF	TRAV12-2*01	TRAJ22*01	CASSVAGEDYGYTF	TRBV9*01		TRBJ1-2*01	HomoSapiens	HLA-DRA*01	HLA-DRB5*01:01	MHCII	HIKEYLNKIQNSLST	CSP	PlasmodiumFalciparum
CAVILSGSARQLTF	TRAV12-2*01	TRAJ22*01	CASSVAGEDYGYTF	TRBV9*01		TRBJ1-2*01	HomoSapiens	HLA-DRA*01	HLA-DRB1*15:01	MHCII	YLNKIQNSLSTEWSP	CSP	PlasmodiumFalciparum
CAVILSGSARQLTF	TRAV12-2*01	TRAJ22*01	CASSVAGEDYGYTF	TRBV9*01		TRBJ1-2*01	HomoSapiens	HLA-DRA*01	HLA-DRB5*01:01	MHCII	YLNKIQNSLSTEWSP	CSP	PlasmodiumFalciparum
CAVLLGGSARQLTF	TRAV12-2*01	TRAJ22*01	CASSVAGEDYGYTF	TRBV9*01		TRBJ1-2*01	HomoSapiens	HLA-DRA*01	HLA-DRB1*15:01	MHCII	PSDKHIKEYLNKIQN	CSP	PlasmodiumFalciparum
CAVLLGGSARQLTF	TRAV12-2*01	TRAJ22*01	CASSVAGEDYGYTF	TRBV9*01		TRBJ1-2*01	HomoSapiens	HLA-DRA*01	HLA-DRB5*01:01	MHCII	PSDKHIKEYLNKIQN	CSP	PlasmodiumFalciparum
CAVLLGGSARQLTF	TRAV12-2*01	TRAJ22*01	CASSVAGEDYGYTF	TRBV9*01		TRBJ1-2*01	HomoSapiens	HLA-DRA*01	HLA-DRB1*15:01	MHCII	HIKEYLNKIQNSLST	CSP	PlasmodiumFalciparum
CAVLLGGSARQLTF	TRAV12-2*01	TRAJ22*01	CASSVAGEDYGYTF	TRBV9*01		TRBJ1-2*01	HomoSapiens	HLA-DRA*01	HLA-DRB5*01:01	MHCII	HIKEYLNKIQNSLST	CSP	PlasmodiumFalciparum
CAVLLGGSARQLTF	TRAV12-2*01	TRAJ22*01	CASSVAGEDYGYTF	TRBV9*01		TRBJ1-2*01	HomoSapiens	HLA-DRA*01	HLA-DRB1*15:01	MHCII	YLNKIQNSLSTEWSP	CSP	PlasmodiumFalciparum
CAVLLGGSARQLTF	TRAV12-2*01	TRAJ22*01	CASSVAGEDYGYTF	TRBV9*01		TRBJ1-2*01	HomoSapiens	HLA-DRA*01	HLA-DRB5*01:01	MHCII	YLNKIQNSLSTEWSP	CSP	PlasmodiumFalciparum
CAASALGSARQLTF	TRAV29/DV5*01	TRAJ22*01					HomoSapiens	HLA-DRA*01	HLA-DRB1*01	MHCII	DPFRLLQNSQVFS	NP	InfluenzaA
CAASRGSARQLTF	TRAV23/DV6*01	TRAJ22*01					HomoSapiens	HLA-DRA*01	HLA-DRB1*01	MHCII	GLIYNRMGAVTTEV	M1	InfluenzaA
CAFASGSARQLTF	TRAV24*01	TRAJ22*01					HomoSapiens	HLA-DRA*01:01	HLA-DRB1*01:01	MHCII	FRDYVDRFYKTLRAEQASQE	Gag	HIV-1
CAFPGSARQLTF	TRAV24*01	TRAJ22*01					HomoSapiens	HLA-DRA*01	HLA-DRB1*01	MHCII	DPFRLLQNSQVFS	NP	InfluenzaA
CAGPRSARQLTF	TRAV25*01	TRAJ22*01					HomoSapiens	HLA-DRA*01	HLA-DRB1*01	MHCII	PKYVKQNTLKLAT	HA	InfluenzaA
CALETSGSARQLTF	TRAV16*01	TRAJ22*01					HomoSapiens	HLA-DRA*01	HLA-DRB1*01	MHCII	QARQMVQAMRTIGTHP	M1	InfluenzaA
CAVCASGSARQLTF	TRAV20*01	TRAJ22*01					HomoSapiens	HLA-DRA*01	HLA-DRB1*01	MHCII	GLIYNRMGAVTTEV	M1	InfluenzaA
CAVHASGSARQLTF	TRAV20*01	TRAJ22*01					HomoSapiens	HLA-DRA*01	HLA-DRB1*01	MHCII	GMFNMLSTVLGVS	PB1	InfluenzaA
CAWGSARQLTF	TRAV24*01	TRAJ22*01					HomoSapiens	HLA-DRA*01:01	HLA-DRB5*01:01	MHCII	FRDYVDRFYKTLRAEQASQE	Gag	HIV-1
CAYRSAFAGSARQLTF	TRAV38-2/DV8*01	TRAJ22*01					HomoSapiens	HLA-DRA*01	HLA-DRB1*01	MHCII	QARQMVQAMRTIGTHP	M1	InfluenzaA
CAYRSALGGQLTF	TRAV38-2/DV8*01	TRAJ22*01					HomoSapiens	HLA-DRA*01	HLA-DRB1*01	MHCII	QARQMVQAMRTIGTHP	M1	InfluenzaA
CILRGFSSGSARQLTF	TRAV26-2*01	TRAJ22*01					HomoSapiens	HLA-DRA*01	HLA-DRB1*01	MHCII	DPFRLLQNSQVFS	NP	InfluenzaA
CILRGFSSGSARQLTF	TRAV26-2*01	TRAJ22*01					HomoSapiens	HLA-DRA*01	HLA-DRB1*01	MHCII	PKYVKQNTLKLAT	HA	InfluenzaA
CMRSGSARQLTF	TRAV26-2*01	TRAJ22*01					HomoSapiens	HLA-DRA*01	HLA-DRB1*01	MHCII	SGPLKAEIAQRLED	M1	InfluenzaA
CVLLGSGSARQLTF	TRAV36/DV7*01	TRAJ22*01					HomoSapiens	HLA-DRA*01	HLA-DRB1*01	MHCII	GLIYNRMGAVTTEV	M1	InfluenzaA
CAASSRGKLIF	TRAV13-1*01	TRAJ23*01	CASRRESTDTQYF	TRBV2*01		TRBJ2-3*01	HomoSapiens	HLA-DRA*01:01:01	HLA-DRB1*07:01	MHCII	SLFFSAQPFEITAST	APOB	HomoSapiens
CAGNQGGKLIF	TRAV27*01	TRAJ23*01	CASQRWTSGRGTDTQYF	TRBV2*01	TRBD2	TRBJ2-3*01	HomoSapiens	HLA-DPA*01:03	HLA-DPB*04:01	MHCII	TFEYVSQPFLMDLE	Spike	SARS-CoV-2
CDDSGAGSYQLTF	TRAV13-1*01	TRAJ23*01	CASRRESTDTQYF	TRBV2*01		TRBJ2-3*01	HomoSapiens	HLA-DRA*01:01:01	HLA-DRB1*07:01	MHCII	SLFFSAQPFEITAST	APOB	HomoSapiens
CAASRFRNQGGKLIF	TRAV29/DV5*01	TRAJ23*01	CSASPRGTQYF	TRBV20-1*01	TRBD1	TRBJ2-3*01	HomoSapiens	HLA-DPA*01:03	HLA-DPB*04:01	MHCII	TFEYVSQPFLMDLE	Spike	SARS-CoV-2
CAASVRYNQGGKLIF	TRAV29/DV5*01	TRAJ23*01	CSALGPRRDTQYF	TRBV20-1*01	TRBD2	TRBJ2-3*01	HomoSapiens	HLA-DPA*01:03	HLA-DPB*04:01	MHCII	TFEYVSQPFLMDLE	Spike	SARS-CoV-2
CALRGQGGKLIF	TRAV16*01	TRAJ23*01	CSARDGGRSSYEQYF	TRBV20-1*01		TRBJ2-7*01	HomoSapiens	HLA-DRA*01	HLA-DRB1*04:02	MHCII	PSDKHIKEYLNKIQN	CSP	PlasmodiumFalciparum
CALRGQGGKLIF	TRAV16*01	TRAJ23*01	CSARDGGRSSYEQYF	TRBV20-1*01		TRBJ2-7*01	HomoSapiens	HLA-DRA*01	HLA-DRB1*04:02	MHCII	HIKEYLNKIQNSLST	CSP	PlasmodiumFalciparum
CALRGQGGKLIF	TRAV16*01	TRAJ23*01	CSARDGGRSSYEQYF	TRBV20-1*01		TRBJ2-7*01	HomoSapiens	HLA-DRA*01	HLA-DRB1*04:02	MHCII	YLNKIQNSLSTEWSP	CSP	PlasmodiumFalciparum
CLVGGDNQGGKLIF	TRAV4*01	TRAJ23*01	CASSQRQGGNTIYF	TRBV4-2*01		TRBJ1-3*01	HomoSapiens	HLA-DQA1*05:01	HLA-DQB1*02:01	MHCII	PQPELPYPQPQL	Gluten	Wheat
CATDAGYNQGGKLIF	TRAV17*01	TRAJ23*01	CASSAGNTIYF	TRBV5-1*01		TRBJ1-3*01	HomoSapiens	HLA-DQA1*03:01:01	HLA-DQB1*03:02:12	MHCII	VEELYLVAGEEGCGGGGSL	Insulin	HomoSapiens
CATDAGYNQGGKLIF	TRAV17*01	TRAJ23*01	CASSAGNTIYF	TRBV5-1*01		TRBJ1-3*01	HomoSapiens	HLA-DQA1*03:01:01	HLA-DQB1*03:02:12	MHCII	VEELYLVAGEEGCGGGGSL	Insulin	HomoSapiens
CAADLYNQGGKLIF	TRAV13-1*01	TRAJ23*01					HomoSapiens	HLA-DRA*01	HLA-DRB1*01	MHCII	DPFRLLQNSQVFS	NP	InfluenzaA
CAAEQGGKLIF	TRAV29/DV5*01	TRAJ23*01					HomoSapiens	HLA-DRA*01	HLA-DRB1*01	MHCII	DPFRLLQNSQVFS	NP	InfluenzaA
CAALRYNQGGKLIF	TRAV38-1*01	TRAJ23*01					HomoSapiens	HLA-DRA*01	HLA-DRB1*01	MHCII	GLIYNRMGAVTTEV	M1	InfluenzaA
CAASSRDQGGKLIF	TRAV23/DV6*01	TRAJ23*01					HomoSapiens	HLA-DRA*01	HLA-DRB1*01	MHCII	SGPLKAEIAQRLED	M1	InfluenzaA
CAASSRIYNQGGKLIF	TRAV23/DV6*01	TRAJ23*01					HomoSapiens	HLA-DRA*01	HLA-DRB1*01	MHCII	SGPLKAEIAQRLED	M1	InfluenzaA
CAASSRIYNQGGKLIF	TRAV23/DV6*01	TRAJ23*01					HomoSapiens	HLA-DRA*01	HLA-DRB1*01	MHCII	SGPLKAEIAQRLED	M1	InfluenzaA
CAATSRDQGGKLIF	TRAV23/DV6*01	TRAJ23*01					HomoSapiens	HLA-DRA*01	HLA-DRB1*01	MHCII	SGPLKAEIAQRLED	M1	InfluenzaA
CAGEYNQGGKLIF	TRAV27*01	TRAJ23*01					HomoSapiens	HLA-DRA*01	HLA-DRB1*01	MHCII	PKYVKQNTLKLAT	HA	InfluenzaA
CALSDPHGNQGGKLIF	TRAV9-2*01	TRAJ23*01					HomoSapiens	HLA-DRA*01	HLA-DRB1*01	MHCII	DPFRLLQNSQVFS	NP	InfluenzaA
CALYYNQGGKLIF	TRAV20*01	TRAJ23*01					HomoSapiens	HLA-DRA*01	HLA-DRB1*01	MHCII	GMFNMLSTVLGVS	PB1	InfluenzaA
CAMSIYNQGGKLIF	TRAV12-3*01	TRAJ23*01					HomoSapiens	HLA-DRA*01	HLA-DRB1*01	MHCII	PKYVKQNTLKLAT	HA	InfluenzaA
CAPSTNQGGKLIF	TRAV38-1*01	TRAJ23*01					HomoSapiens	HLA-DRA*01	HLA-DRB1*01	MHCII	GLIYNRMGAVTTEV	M1	InfluenzaA
CAVSRDGQGGKLIF	TRAV12-2*01	TRAJ23*01					HomoSapiens	HLA-DRA*01	HLA-DRB1*01	MHCII	GMFNMLSTVLGVS	PB1	InfluenzaA
CLVGVYNQGGKLIF	TRAV4*01	TRAJ23*01					HomoSapiens	HLA-DRA*01	HLA-DRB1*01	MHCII	GLIYNRMGAVTTEV	M1	InfluenzaA
TTDSWGKFEF	TRAV26-1*01	TRAJ24*01	CSARDSEVNTEAFF	TRBV20-1*01		TRBJ1-1*01	HomoSapiens	HLA-DRA*01:01	HLA-DRB1*04:05	MHCII	HWFVTQRNFYEPQII	Spike	SARS-CoV-2
TTDSWGKFEF	TRAV1-2*01	TRAJ24*01	CSAGQGGTGELFF	TRBV29-1*01		TRBJ2-2*01	HomoSapiens	HLA-DQA1*05:01	HLA-DQB1*02:01	MHCII	PFPQPELPY	Gliadin	TriticumAestivum
TTDSWGKFEF	TRAV13-1*01	TRAJ24*01	CASTGQTYNEQFF	TRBV7-2*01		TRBJ2-1*01	HomoSapiens	HLA-DRA*01:01:01	HLA-DRB1*07:01	MHCII	SLFFSAQPFEITAST	APOB	HomoSapiens
TTDSWGKFEF	TRAV6*01	TRAJ24*01	CASSPGQGGDNEQFF	TRBV7-3*01		TRBJ2-1*01	HomoSapiens	HLA-DQA1*05:01	HLA-DQB1*02:01	MHCII	PQQPFPQPEQPFP	Gliadin	TriticumAestivum
TTDSWGKFEF	TRAV14/DV4*01	TRAJ24*01					HomoSapiens	HLA-DRA*01	HLA-DRB1*01	MHCII	PKYVKQNTLKLAT	HA	InfluenzaA
TTDSWGKFEF	TRAV14/DV4*01	TRAJ24*01					HomoSapiens	HLA-DRA*01	HLA-DRB1*01	MHCII	PKYVKQNTLKLAT	HA	InfluenzaA
TTDSWGKFEF	TRAV14/DV4*01	TRAJ24*01					HomoSapiens	HLA-DRA*01	HLA-DRB1*01	MHCII	PKYVKQNTLKLAT	HA	InfluenzaA
TTDSWGKFEF	TRAV13-1*01	TRAJ24*01					HomoSapiens	HLA-DRA*01	HLA-DRB1*01	MHCII	PKYVKQNTLKLAT	HA	InfluenzaA
TTDSWGKFEF	TRAV17*01	TRAJ24*01					HomoSapiens	HLA-DRA*01	HLA-DRB1*01	MHCII	SGPLKAEIAQRLED	M1	InfluenzaA
TTDSWGKFEF	TRAV17*01	TRAJ24*01					HomoSapiens	HLA-DRA*01	HLA-DRB1*01	MHCII	SGPLKAEIAQRLED	M1	InfluenzaA
TTDSWGKFEF	TRAV14/DV4*01	TRAJ24*01					HomoSapiens	HLA-DRA*01	HLA-DRB1*01	MHCII	PKYVKQNTLKLAT	HA	InfluenzaA
TTDSWGKFEF	TRAV14/DV4*01	TRAJ24*01					HomoSapiens	HLA-DRA*01	HLA-DRB1*01	MHCII	PKYVKQNTLKLAT	HA	InfluenzaA
TTDSWGKFEF	TRAV23/DV6*01	TRAJ24*01					HomoSapiens	HLA-DRA*01	HLA-DRB1*01	MHCII	SGPLKAEIAQRLED	M1	InfluenzaA
CALMTTDSWGKLQF	TRAV24*01	TRAJ24*02					HomoSapiens	HLA-DRA*01:01	HLA-DRB5*01:01	MHCII	FRDYVDRFYKTLRAEQASQE	Gag	HIV-1
CIANYGQNFVF	TRAV26-1*01	TRAJ26*01	CASSSLTSGILGEQFF	TRBV11-1*01		TRBJ2-1*01	HomoSapiens	HLA-DQA1*05:01	HLA-DQB1*02:01	MHCII	FPQPEQPFPWQP	Gliadin	TriticumAestivum
CAAKAPYGQNFVF	TRAV13-1*01	TRAJ26*01	CASSPGLSVGEQFF	TRBV18*01		TRBJ2-1*01	HomoSapiens	HLA-DRA*01:01	HLA-DRB1*04:01	MHCII	PKYVKQNTLKLAT	HA	InfluenzaA
CAVRPHNYGQNFVF	TRAV3*01	TRAJ26*01	CASSLKGLAGDSYEQYF	TRBV27*01		TRBJ2-7*01	HomoSapiens	HLA-DPA1*02:01	HLA-DPB1*01:01	MHCII	PSDKHIKEYLNKIQN	CSP	PlasmodiumFalciparum
CAVRPHNYGQNFVF	TRAV3*01	TRAJ26*01	CASSLKGLAGDSYEQYF	TRBV27*01		TRBJ2-7*01	HomoSapiens	HLA-DPA1*02:01	HLA-DPB1*14:01	MHCII	PSDKHIKEYLNKIQN	CSP	PlasmodiumFalciparum
CAVRPHNYGQNFVF	TRAV3*01	TRAJ26*01	CASSLKGLAGDSYEQYF	TRBV27*01		TRBJ2-7*01	HomoSapiens	HLA-DPA1*02:01	HLA-DPB1*01:01	MHCII	HIKEYLNKIQNSLST	CSP	PlasmodiumFalciparum
CAVRPHNYGQNFVF	TRAV3*01	TRAJ26*01	CASSLKGLAGDSYEQYF	TRBV27*01		TRBJ2-7*01	HomoSapiens	HLA-DPA1*02:01	HLA-DPB1*14:01	MHCII	HIKEYLNKIQNSLST	CSP	PlasmodiumFalciparum
CAVRPHNYGQNFVF	TRAV3*01	TRAJ26*01	CASSLKGLAGDSYEQYF	TRBV27*01		TRBJ2-7*01	HomoSapiens	HLA-DPA1*02:01	HLA-DPB1*01:01	MHCII	YLNKIQNSLSTEWSP	CSP	PlasmodiumFalciparum
CAVRPHNYGQNFVF	TRAV3*01	TRAJ26*01	CASSLKGLAGDSYEQYF	TRBV27*01		TRBJ2-7*01	HomoSapiens	HLA-DPA1*02:01	HLA-DPB1*14:01	MHCII	YLNKIQNSLSTEWSP	CSP	PlasmodiumFalciparum
CAVRDGQNFVF	TRAV2*01	TRAJ26*01	CASSLVGGNPSTTTYEQYF	TRBV5-1*01		TRBJ2-7*01	HomoSapiens	HLA-DRA*01:01	HLA-DRB1*11:01	MHCII	VGGNYNYLYRLFRKS	Spike	SARS-CoV-2
CAMKDYGQNFVF	TRAV12-3*01	TRAJ26*01	CASSFDSNSPLHF	TRBV7-8*01		TRBJ1-6*01	HomoSapiens	HLA-DQA1*05:01	HLA-DQB1*02:01	MHCII	QLQPFPQPELPY	Gluten	Wheat
CAARYDGQNFVF	TRAV3*01	TRAJ26*01	CASRPDRVDTEAFF	TRBV7-9*01		TRBJ1-1*01	HomoSapiens	HLA-DPA*01:03	HLA-DPB*04:01	MHCII	TFEYVSQPFLMDLE	Spike	SARS-CoV-2
CALSGRNYGQNFVF	TRAV16*01	TRAJ26*01	CASSVDPNTEAFF	TRBV9*01		TRBJ1-1*01	HomoSapiens	HLA-DQA1*01:02	HLA-DQB1*06:01	MHCII	NNSYECDIPIGAGIC	Spike	SARS-CoV-2
CAPPPDNYGQNFVF	TRAV9-2*01	TRAJ26*01	CASSPQFGLAGELFF	TRBV9*01	TRBD2	TRBJ2-2*01	HomoSapiens	HLA-DPA*01:03	HLA-DPB*04:01	MHCII	TFEYVSQPFLMDLE	Spike	SARS-CoV-2
CAAADNYGQNFVF	TRAV12-2*01	TRAJ26*01					HomoSapiens	HLA-DRA*01	HLA-DRB1*01	MHCII	QARQMVQAMRTIGTHP	M1	InfluenzaA
CAASAQNGQNFVF	TRAV29/DV5*01	TRAJ26*01					HomoSapiens	HLA-DRA*01	HLA-DRB1*01:01	MHCII	FRDYVDRFYKTLRAEQASQE	Gag	HIV-1
CAASDNYGQNFVF	TRAV13-1*01	TRAJ26*01					HomoSapiens	HLA-DRA*01	HLA-DRB1*01	MHCII	QARQMVQAMRTIGTHP	M1	InfluenzaA
CAASVLYGQNFVF	TRAV29/DV5*01	TRAJ26*01					HomoSapiens	HLA-DRA*01	HLA-DRB1*07:01	MHCII	FRDYVDRFYKTLRAEQASQE	Gag	HIV-1
CAENTNYGQNFVF	TRAV13-2*01	TRAJ26*01					HomoSapiens	HLA-DRA*01	HLA-DRB1*01	MHCII	SGPLKAEIAQRLED	M1	InfluenzaA
CAFVAAGQNFVF	TRAV24*01	TRAJ26*01					HomoSapiens	HLA-DRA*01:01	HLA-DRB5*01:01	MHCII	FRDYVDRFYKTLRAEQASQE	Gag	HIV-1
CAMSDNYGQNFVF	TRAV12-3*01	TRAJ26*01					HomoSapiens	HLA-DRA*01	HLA-DRB1*01	MHCII	QARQMVQAMRTIGTHP	M1	InfluenzaA
CASADNYGQNFVF	TRAV12-2*01	TRAJ26*01					HomoSapiens	HLA-DRA*01	HLA-DRB1*01	MHCII	QARQMVQAMRTIGTHP	M1	InfluenzaA
CAVKSYGQNFVF	TRAV21*01	TRAJ26*01					HomoSapiens	HLA-DRA*01	HLA-DRB1*01	MHCII	GLIYNRMGAVTTEV	M1	InfluenzaA
CAVSDNYGQNFVF	TRAV12-2*01	TRAJ26*01					HomoSapiens	HLA-DRA*01	HLA-DRB1*01	MHCII	QARQMVQAMRTIGTHP	M1	InfluenzaA
CAVTDNYGQNFVF	TRAV36/DV7*01	TRAJ26*01					HomoSapiens	HLA-DRA*01	HLA-DRB1*01	MHCII	QARQMVQAMRTIGTHP	M1	InfluenzaA
CAYRSAMAYGQNFVF	TRAV38-2/DV8*01	TRAJ26*01					HomoSapiens	HLA-DRA*01	HLA-DRB1*01	MHCII	QARQMVQAMRTIGTHP	M1	InfluenzaA
CIVKGYGQNFVF	TRAV26-1*01	TRAJ26*01					HomoSapiens	HLA-DRA*01	HLA-DRB1*01	MHCII	QARQMVQAMRTIGTHP	M1	InfluenzaA
CIVSAFDNYGQNFVF	TRAV26-1*01	TRAJ26*01					HomoSapiens	HLA-DRA*01	HLA-DRB1*01	MHCII	GMFNMLSTVLGVS	PB1	InfluenzaA
CIVSAFDNYGQNFVF	TRAV26-1*01	TRAJ26*01					HomoSapiens	HLA-DRA*01	HLA-DRB1*01	MHCII	PKYVKQNTLKLAT	HA	InfluenzaA
CALTDNTNAGKSTF	TRAV12-3*01	TRAJ27*01	CASSSVTGPGAQYF	TRBV11-2*01		TRBJ2-5*01	HomoSapiens	HLA-DRA*01:01	HLA-DRB1*04:05	MHCII	HWFVTQRNFYEPQII	Spike	SARS-CoV-2
CAGGGAGKSTF	TRAV27*01	TRAJ27*01	CASSLLRTDTDTQYF	TRBV19*01		TRBJ2-3*01	HomoSapiens	HLA-DRA*01:01	HLA-DRB1*04:01	MHCII	PKYVKQNTLKLAT	HA	InfluenzaA
CAFMQGKSTF	TRAV38-2/DV8*01	TRAJ27*01	CASGYQNQPQHF	TRBV2*01		TRBJ1-5*01	HomoSapiens	HLA-DRA*01:01	HLA-DRB1*04:01	MHCII	PGVLLKEFTVSGNIL	NY-ESO-1	HomoSapiens
CAFNTNAGKSTF	TRAV12-3*01	TRAJ27*01	CSASLGTGQETQYF	TRBV20-1*01		TRBJ2-5*01	HomoSapiens	HLA-DRA*01:01	HLA-DRB1*04:01	MHCII	PKYVKQNTLKLAT	HA	InfluenzaA
CAVTSNAGKSTF		TRAJ27*01	CASSLSAAGGGYGYTF	TRBV28*01		TRBJ1-2*01	HomoSapiens	HLA-DQA1*03:01	HLA-DQB1*03:02	MHCII	GDFGLATEKSRWSGS	BRAF	HomoSapiens
CALSDSTNAGKSTF	TRAV9-2*01	TRAJ27*01	CSDPEVNTEAFF	TRBV29-1*01		TRBJ1-1*01	HomoSapiens	HLA-DRA*01:01:01	HLA-DRB1*07:01	MHCII	SLFFSAQPFEITAST	APOB	HomoSapiens
CALSDSTNAGKSTF	TRAV9-2*01	TRAJ27*01	CASSLGGRFQETQYF	TRBV29-1*01		TRBJ1-1*01	HomoSapiens	HLA-DRA*01:01:01	HLA-DRB1*07:01	MHCII	SLFFSAQPFEITAST	APOB	HomoSapiens
CGANAGKSTF	TRAV12-3*01	TRAJ27*01	CAWSVMVWGSEGEQYF	TRBV30*01	TRBD2*02	TRBJ2-7*01	HomoSapiens	DPA1*02:02	DPB1*05:01	MHCII	DKSMKVTVAFNQF	pCj1	CryptomeriaJaponica
CAVGFNAGKSTF	TRAV8-3*01	TRAJ27*01	CASSLGPTGTNTEAFF	TRBV5-1*01	TRBD1*01	TRBJ1-1*01	HomoSapiens	HLA-DQA1*03:01	HLA-DQB1*02:01	MHCII	GQVELGGGNAVEVCK	INS	HomoSapiens
CVVRDNTNAGKSTF	TRAV8-2*01	TRAJ27*01	CASTVGAGTDTQYF	TRBV6-1*01		TRBJ2-3*01	HomoSapiens	HLA-DRA*01:01:01	HLA-DRB1*07:01	MHCII	SLFFSAQPFEITAST	APOB	HomoSapiens
CAAALNTNAGKSTF	TRAV8-6*01	TRAJ27*01	CASSGLVGAGSSYNSPLHF	TRBV7-2*01		TRBJ1-6*01	HomoSapiens	HLA-DRA*01:01	HLA-DRB1*11:01	MHCII	VGGNYNYLYRLFRKS	Spike	SARS-CoV-2
CAAALNTNAGKSTF	TRAV8-6*01	TRAJ27*01	CASSGLVGAGSSYNSPLHF	TRBV7-2*01		TRBJ1-6*01	HomoSapiens	HLA-DQA1*01:02	HLA-DQB1*06:01	MHCII	NNSYECDIPIGAGIC	Spike	SARS-CoV-2
CAPVSNAGKSTF	TRAV24*01	TRAJ27*01	CASSVGPSGGASELFF	TRBV9*01		TRBJ2-2*01	HomoSapiens	HLA-DQA*01	HLA-DRB1*07:01	MHCII	LLEFYLAMPFATP	NY-ESO-1	HomoSapiens
CAASEDTNAGKSTF	TRAV13-1*01	TRAJ27*01					HomoSapiens	HLA-DRA*01	HLA-DRB1*01	MHCII	GMFNMLSTVLGVS	PB1	InfluenzaA
CAFNPPTNAGKSTF	TRAV24*01	TRAJ27*01					HomoSapiens	HLA-DRA*01:01	HLA-DRB1*01:01	MHCII	FRDYVDRFYKTLRAEQASQE	Gag	HIV-1
CAVEDPNAGKSTF	TRAV2*01	TRAJ27*01					HomoSapiens	HLA-DRA*01	HLA-DRB1*01	MHCII	GLIYNRMGAVTTEV	M1	InfluenzaA
CAVNRANAGKSTF	TRAV12-2*01	TRAJ27*01					HomoSapiens	HLA-DRA*01	HLA-DRB1*01	MHCII	GMFNMLSTVLGVS	PB1	InfluenzaA
CAVYNTNAGKSTF	TRAV8-1*01	TRAJ27*01					HomoSapiens	HLA-DRA*01	HLA-DRB1*01	MHCII	GLIYNRMGAVTTEV	M1	InfluenzaA
CATRGEGSYQLTF	TRAV23/DV6*01	TRAJ28*01	CASSPPGNSPLHF	TRBV18*01		TRBJ1-6*01	HomoSapiens	HLA-DRA*01:01:01	HLA-DRB1*07:01	MHCII	SLFFSAQPFEITAST	APOB	HomoSapiens
CAVLSGSYQLTF	TRAV21*01	TRAJ28*01	CASSTDHYGYTF	TRBV19*01		TRBJ1-2*01	HomoSapiens	HLA-DRA*01:01:01	HLA-DRB1*07:01	MHCII	SLFFSAQPFEITAST	APOB	HomoSapiens
CALSEAGAGSYQLTF	TRAV19*01	TRAJ28*01	CASSDGLQGNTEAFF	TRBV2*01		TRBJ1-1*01	HomoSapiens	HLA-DRA*01:01	HLA-DRB1*04:01	MHCII	PKYVKQNTLKLAT	HA	InfluenzaA
CAVEGAGSYQLTF	TRAV12-2*01	TRAJ28*01	CSASNRLAVNEQFF	TRBV20-1*01		TRBJ2-1*01	HomoSapiens	HLA-DQA1*05:05	HLA-DQB1*03:01	MHCII	MTEYKLVVVGARGVGKSALTIQLI	KRAS	HomoSapiens
CAVSRAGAGSYQLTF	TRAV2*01	TRAJ28*01	CSARAGGGEAKNIQYF	TRBV20-1*01		TRBJ2-4*01	HomoSapiens	HLA-DRA*01:01	HLA-DRB5*01:01	MHCII	AAVVRFQEAANKQKQ	Rv3874	M.tuberculosis
CAGHLYSGAGSYQLTF	TRAV35*01	TRAJ28*01	CASSRRQGIGGYTF	TRBV28*01	TRBD1	TRBJ1-2*01	HomoSapiens	HLA-DPA*01:03	HLA-DPB*04:01	MHCII	TFEYVSQPFLMDLE	Spike	SARS-CoV-2
CAEYSGAGSYQLTF	TRAV25*01	TRAJ28*01	CASRLRWGAAAGELFF	TRBV4-1*01		TRBJ2-2*01	HomoSapiens	HLA-DQA*01	HLA-DRB1*07:01	MHCII	LLEFYLAMPFATP	NY-ESO-1	HomoSapiens
CAMREGRGAGSYQLTF	TRAV8-6*01	TRAJ28*01	CASSFPQVTDTQYF	TRBV4-2*01		TRBJ2-3*01	HomoSapiens	HLA-DQA1*05:01	HLA-DQB1*02:01	MHCII	PQPELPYPQ	Gliadin	TriticumAestivum
CALSLYSGAGSYQLTF	TRAV9-2*01	TRAJ28*01	CASSLAQGGETQYF	TRBV5-1*01		TRBJ2-5*01	HomoSapiens	HLA-DPA1*01:03:05	HLA-DPB1*02:01:02	MHCII	QAFWIDLFETIG	MIM2	HomoSapiens
CAENRRAGSYQLTF	TRAV13-2*01	TRAJ28*01	CASSPHRAGDSPLHF	TRBV7-8*01		TRBJ1-6*01	HomoSapiens	HLA-DRA*01	HLA-DRB1*15:01	MHCII	PSDKHIKEYLNKIQN	CSP	PlasmodiumFalciparum
CAENRRAGSYQLTF	TRAV13-2*01	TRAJ28*01	CASSPHRAGDSPLHF	TRBV7-8*01		TRBJ1-6*01	HomoSapiens	HLA-DRA*01	HLA-DRB5*01:01	MHCII	PSDKHIKEYLNKIQN	CSP	PlasmodiumFalciparum
CAENRRAGSYQLTF	TRAV13-2*01	TRAJ28*01	CASSPHRAGDSPLHF	TRBV7-8*01		TRBJ1-6*01	HomoSapiens	HLA-DRA*01	HLA-DRB1*15:01	MHCII	HIKEYLNKIQNSLST	CSP	PlasmodiumFalciparum
CAENRRAGSYQLTF	TRAV13-2*01	TRAJ28*01	CASSPHRAGDSPLHF	TRBV7-8*01		TRBJ1-6*01	HomoSapiens	HLA-DRA*01	HLA-DRB5*01:01	MHCII	HIKEYLNKIQNSLST	CSP	PlasmodiumFalciparum
CAENRRAGSYQLTF	TRAV13-2*01	TRAJ28*01	CASSPHRAGDSPLHF	TRBV7-8*01		TRBJ1-6*01	HomoSapiens	HLA-DRA*01	HLA-DRB1*15:01	MHCII	YLNKIQNSLSTEWSP	CSP	PlasmodiumFalciparum
CAENRRAGSYQLTF	TRAV13-2*01	TRAJ28*01	CASSPHRAGDSPLHF	TRBV7-8*01		TRBJ1-6*01	HomoSapiens	HLA-DRA*01	HLA-DRB5*01:01	MHCII	YLNKIQNSLSTEWSP	CSP	PlasmodiumFalciparum
CILRAYSGAGSYQLTF	TRAV26-2*01	TRAJ28*01	CASRWTSGGADTQYF	TRBV7-8*01		TRBJ2-3*01	HomoSapiens	HLA-DRA*01:01	HLA-DRB1*03:01	MHCII	NFSQILPDPSKPSKR	Spike	SARS-CoV-2
CAAPGFRSYQLTF	TRAV13-1*01	TRAJ28*01					HomoSapiens	HLA-DRA*01	HLA-DRB1*01	MHCII	QARQMVQAMRTIGTHP	M1	InfluenzaA
CATDGDSGAGSYQLTF	TRAV17*01	TRAJ28*01					HomoSapiens	HLA-DRA*01	HLA-DRB1*01	MHCII	SGPLKAEIAQRLED	M1	InfluenzaA
CATDGDSGAGSYQLTF	TRAV17*01	TRAJ28*01					HomoSapiens	HLA-DRA*01	HLA-DRB1*01	MHCII	DPFRLLQNSQVFS	NP	InfluenzaA
CAVGPWGAGSYQLTF	TRAV8-1*01	TRAJ28*01					HomoSapiens	HLA-DRA*01	HLA-DRB1*01	MHCII	QARQMVQAMRTIGTHP	M1	InfluenzaA
CAVRAGAGSYQLTF	TRAV8-4*01	TRAJ28*01					HomoSapiens	HLA-DRA*01	HLA-DRB1*01	MHCII	GMFNMLSTVLGVS	PB1	InfluenzaA
CAVRAGAGSYQLTF	TRAV8-4*01	TRAJ28*01					HomoSapiens	HLA-DRA*01	HLA-DRB1*01	MHCII	PKYVKQNTLKLAT	HA	InfluenzaA
CAYLAGAGSYQLTF	TRAV38-2/DV8*01	TRAJ28*01					HomoSapiens	HLA-DRA*01	HLA-DRB1*01	MHCII	QARQMVQAMRTIGTHP	M1	InfluenzaA
CAYRSLMSGAGSYQLTF	TRAV38-2/DV8*01	TRAJ28*01					HomoSapiens	HLA-DRA*01	HLA-DRB1*01	MHCII	QARQMVQAMRTIGTHP	M1	InfluenzaA
CAYRSHNSGNTPLVF	TRAV38-1*01	TRAJ29*01	CASSSGEGGETQYF	TRBV19*01		TRBJ2-5*01	HomoSapiens	HLA-DRA*01:01	HLA-DRB1*04:05	MHCII	HWFVTQRNFYEPQII	Spike	SARS-CoV-2
CAVPNSGNTPLVF	TRAV41*01	TRAJ29*01	CASSVIYEQYF	TRBV2*01		TRBJ2-7*01	HomoSapiens	HLA-DRA*01:01	HLA-DRB1*04:01	MHCII	PGVLLKEFTVSGNIL	NY-ESO-1	HomoSapiens
CAVPNSGNTPLVF	TRAV41*01	TRAJ29*01	CASSIIYEQYF	TRBV2*01		TRBJ2-7*01	HomoSapiens	HLA-DRA*01:01	HLA-DRB1*04:01	MHCII	PGVLLKEFTVSGNIL	NY-ESO-1	HomoSapiens
CAASINSGNTPLVF	TRAV13-1*01	TRAJ29*01	CSARKQGNEQFF	TRBV20-1*01		TRBJ2-1*01	HomoSapiens	HLA-DRA*01:01	HLA-DRB3*03:01	MHCII	PPQIAANRSQLISLV	PPE33	M.tuberculosis
CAASINSGNTPLVF	TRAV13-1*01	TRAJ29*01	CSARGQGNEQYF	TRBV20-1*01		TRBJ2-7*01	HomoSapiens	HLA-DRA*01:01	HLA-DRB3*03:01	MHCII	PPQIAANRSQLISLV	PPE33	M.tuberculosis
CALWNSGNTPLVF	TRAV9-2*01	TRAJ29*01	CSPRDPLNNEQFF	TRBV20-1*01		TRBJ2-1*01	HomoSapiens	HLA-DRA*01:01	HLA-DRB1*04:05	MHCII	HWFVTQRNFYEPQII	Spike	SARS-CoV-2
CAVIPSGNTPLVF	TRAV8-1*01	TRAJ29*01	CSARRGVAGYNEQFF	TRBV20-1*01		TRBJ2-1*01	HomoSapiens	HLA-DQA1*02:01	HLA-DQB1*02:01	MHCII	PSDKHIKEYLNKIQN	CSP	PlasmodiumFalciparum
CAVIPSGNTPLVF	TRAV8-1*01	TRAJ29*01	CSARRGVAGYNEQFF	TRBV20-1*01		TRBJ2-1*01	HomoSapiens	HLA-DQA1*02:01	HLA-DQB1*02:01	MHCII	HIKEYLNKIQNSLST	CSP	PlasmodiumFalciparum
CAVIPSGNTPLVF	TRAV8-1*01	TRAJ29*01	CSARRGVAGYNEQFF	TRBV20-1*01		TRBJ2-1*01	HomoSapiens	HLA-DQA1*02:01	HLA-DQB1*02:01	MHCII	YLNKIQNSLSTEWSP	CSP	PlasmodiumFalciparum
CAVIPSGNTPLVF	TRAV8-1*01	TRAJ29*01	CSARRGVAGYNEQFF	TRBV20-1*01		TRBJ2-1*01	HomoSapiens	HLA-DQA1*02:01	HLA-DQB1*02:01	MHCII	PSDKHIEQYLKKIQNSLSTEWSP	CSP	PlasmodiumFalciparum
CATRGNSGNTPLVF	TRAV17*01	TRAJ29*01	CASSQKGTGQSPLHF	TRBV3-1*01		TRBJ1-6*01	HomoSapiens	HLA-DRA*01:01:01	HLA-DRB1*07:01	MHCII	SLFFSAQPFEITAST	APOB	HomoSapiens
CALWNSGNTPLVF	TRAV9-2*01	TRAJ29*01	CASSQDSGGQGFYEQYF	TRBV4-1*01		TRBJ2-7*01	HomoSapiens	HLA-DQA1*01:02	HLA-DQB1*06:01	MHCII	NNSYECDIPIGAGIC	Spike	SARS-CoV-2
CLVGEESGGNTPLVF	TRAV4*01	TRAJ29*01	CASSRQGRTDTQYF	TRBV5-1*01		TRBJ2-3*01	HomoSapiens	HLA-DRA*01:01	HLA-DRB1*04:05	MHCII	HWFVTQRNFYEPQII	Spike	SARS-CoV-2
CAVSGVYSGNTPLVF	TRAV8-6*01	TRAJ29*01	CASSYPTGRSTNTGELFF	TRBV6-3*01		TRBJ2-2*01	HomoSapiens	HLA-DRA*01:01	HLA-DRB1*04:05	MHCII	HWFVTQRNFYEPQII	Spike	SARS-CoV-2
CAPTRTPLVF	TRAV22*01	TRAJ29*01	CASSSLGQSYGYTF	TRBV7-2*01		TRBJ1-2*01	HomoSapiens	HLA-DRA*01:01:01	HLA-DRB1*07:01	MHCII	SLFFSAQPFEITAST	APOB	HomoSapiens
CILRAPSGNTPLVF	TRAV26-2*01	TRAJ29*01	CASSSQGFYNIQYF	TRBV7-9*01		TRBJ2-4*01	HomoSapiens	HLA-DRA*01:01	HLA-DRB1*07:01	MHCII	DPPALASTNAEVT	SLC3A2	HomoSapiens
CAAHLRNTPLVF	TRAV23/DV6*01	TRAJ29*01					HomoSapiens	HLA-DRA*01	HLA-DRB1*01	MHCII	SGPLKAEIAQRLED	M1	InfluenzaA
CAALSGNTPLVF	TRAV2*01	TRAJ29*01					HomoSapiens	HLA-DRA*01	HLA-DRB1*01	MHCII	GLIYNRMGAVTTEV	M1	InfluenzaA
CAASGGNTPLVF	TRAV23/DV6*01	TRAJ29*01					HomoSapiens	HLA-DRA*01	HLA-DRB1*01	MHCII	SGPLKAEIAQRLED	M1	InfluenzaA
CAASISGNTPLVF	TRAV13-1*01	TRAJ29*01					HomoSapiens	HLA-DRA*01	HLA-DRB1*01	MHCII	PKYVKQNTLKLAT	HA	InfluenzaA
CAASLRNTPLVF	TRAV23/DV6*01	TRAJ29*01					HomoSapiens	HLA-DRA*01	HLA-DRB1*01	MHCII	SGPLKAEIAQRLED	M1	InfluenzaA
CAASYRNTPLVF	TRAV23/DV6*01	TRAJ29*01					HomoSapiens	HLA-DRA*01	HLA-DRB1*01	MHCII	SGPLKAEIAQRLED	M1	InfluenzaA
CAERYSGNTPLVF	TRAV13-2*01	TRAJ29*01					HomoSapiens	HLA-DRA*01	HLA-DRB1*01	MHCII	PKYVKQNTLKLAT	HA	InfluenzaA
CAFISLYSGNTPLVF	TRAV38-1*01	TRAJ29*01					HomoSapiens	HLA-DRA*01	HLA-DRB1*01	MHCII	GMFNMLSTVLGVS	PB1	InfluenzaA
CAGQRNSGNTPLVF	TRAV35*01	TRAJ29*01					HomoSapiens	HLA-DRA*01	HLA-DRB1*01	MHCII	GLIYNRMGAVTTEV	M1	InfluenzaA
CALITGNTPLVF	TRAV16*01	TRAJ29*01					HomoSapiens	HLA-DRA*01	HLA-DRB1*01	MHCII	GLIYNRMGAVTTEV	M1	InfluenzaA
CALSARNSGNTPLVF	TRAV16*01	TRAJ29*01					HomoSapiens	HLA-DRA*01	HLA-DRB1*01	MHCII	GLIYNRMGAVTTEV	M1	InfluenzaA
CALSPANSGNTPLVF	TRAV16*01	TRAJ29*01					HomoSapiens	HLA-DRA*01	HLA-DRB1*01	MHCII	GLIYNRMGAVTTEV	M1	InfluenzaA
CALSPNSGNTPLVF	TRAV16*01	TRAJ29*01					HomoSapiens	HLA-DRA*01	HLA-DRB1*01	MHCII	GLIYNRMGAVTTEV	M1	InfluenzaA
CALSSANSGNTPLVF	TRAV16*01	TRAJ29*01					HomoSapiens	HLA-DRA*01	HLA-DRB1*01	MHCII	GLIYNRMGAVTTEV	M1	InfluenzaA
CALTAVSGNTPLVF	TRAV16*01	TRAJ29*01					HomoSapiens	HLA-DRA*01	HLA-DRB1*01	MHCII	GLIYNRMGAVTTEV	M1	InfluenzaA
CAVEVLNSGNTPLVF	TRAV2*01	TRAJ29*01					HomoSapiens	HLA-DRA*01	HLA-DRB1*01	MHCII	GLIYNRMGAVTTEV	M1	InfluenzaA
CAVEVLNSGNTPLVF	TRAV2*01	TRAJ29*01					HomoSapiens	HLA-DRA*01	HLA-DRB1*01	MHCII	GLIYNRMGAVTTEV	M1	InfluenzaA
CILRDSGNTPLVF	TRAV26-2*01	TRAJ29*01					HomoSapiens	HLA-DRA*01	HLA-DRB1*01	MHCII	GLIYNRMGAVTTEV	M1	InfluenzaA
CILSAPWAGNTPLVF	TRAV26-2*01	TRAJ29*01					HomoSapiens	HLA-DRA*01	HLA-DRB1*01	MHCII	QARQMVQAMRTIGTHP	M1	InfluenzaA
CIVRGGNSGNTPLVF	TRAV26-1*01	TRAJ29*01					HomoSapiens	HLA-DRA*01	HLA-DRB1*01	MHCII	PKYVKQNTLKLAT	HA	InfluenzaA
CIVRVANSGNTPLVF	TRAV26-1*01	TRAJ29*01					HomoSapiens	HLA-DRA*01	HLA-DRB1*01	MHCII	GLIYNRMGAVTTEV	M1	InfluenzaA
NSGNTPLVF	TRAV23/DV6*01	TRAJ29*01					HomoSapiens	HLA-DRA*01	HLA-DRB1*01	MHCII	SGPLKAEIAQRLED	M1	InfluenzaA
CAMREGRYSSASKIIF	TRAV14/DV4*01	TRAJ3*01	CATSRAGGGGEKLFF	TRBV15*01		TRBJ1-4*01	HomoSapiens	HLA-DQA1*05:01	HLA-DQB1*02:01	MHCII	FPQPEQPFPWQP	Gliadin	TriticumAestivum
CAVGYSSASKIIF	TRAV2*01	TRAJ3*01	CSASGSGSTYNEQFF	TRBV20-1*01		TRBJ2-1*01	HomoSapiens	HLA-DRA*01:01	HLA-DRB1*11:01	MHCII	VGGNYNYLYRLFRKS	Spike	SARS-CoV-2
CAFSYSSASKIIF	TRAV38-2/DV8*01	TRAJ3*01					HomoSapiens	HLA-DRA*01	HLA-DRB1*01	MHCII	PKYVKQNTLKLAT	HA	InfluenzaA
CAMSSSGYSSASKIIF	TRAV12-3*01	TRAJ3*01					HomoSapiens	HLA-DRA*01	HLA-DRB1*01	MHCII	PKYVKQNTLKLAT	HA	InfluenzaA
CASLYSSASKIIF	TRAV24*01	TRAJ3*01					HomoSapiens	HLA-DRA*01:01	HLA-DRB1*01:01	MHCII	FRDYVDRFYKTLRAEQASQE	Gag	HIV-1
CAVATGSSASKIIF	TRAV2*01	TRAJ3*01					HomoSapiens	HLA-DRA*01	HLA-DRB1*01	MHCII	GMFNMLSTVLGVS	PB1	InfluenzaA
CAVDASASKIIF	TRAV2*01	TRAJ3*01					HomoSapiens	HLA-DRA*01	HLA-DRB1*01	MHCII	GMFNMLSTVLGVS	PB1	InfluenzaA
CAVDSSASKIIF	TRAV20*01	TRAJ3*01					HomoSapiens	HLA-DRA*01	HLA-DRB1*01	MHCII	PKYVKQNTLKLAT	HA	InfluenzaA
CAVEAGSSASKIIF	TRAV2*01	TRAJ3*01					HomoSapiens	HLA-DRA*01	HLA-DRB1*01	MHCII	GMFNMLSTVLGVS	PB1	InfluenzaA
CAVEAGSSASKIIF	TRAV2*01	TRAJ3*01					HomoSapiens	HLA-DRA*01	HLA-DRB1*01	MHCII	GMFNMLSTVLGVS	PB1	InfluenzaA
CAVEEGSSASKIIF	TRAV2*01	TRAJ3*01					HomoSapiens	HLA-DRA*01	HLA-DRB1*01	MHCII	GMFNMLSTVLGVS	PB1	InfluenzaA
CAVEEGSSASKIIF	TRAV2*01	TRAJ3*01					HomoSapiens	HLA-DRA*01	HLA-DRB1*01	MHCII	GMFNMLSTVLGVS	PB1	InfluenzaA
CAVEVGSSASKIIF	TRAV2*01	TRAJ3*01					HomoSapiens	HLA-DRA*01	HLA-DRB1*01	MHCII	GMFNMLSTVLGVS	PB1	InfluenzaA
CAVLLGSSASKIIF	TRAV2*01	TRAJ3*01					HomoSapiens	HLA-DRA*01	HLA-DRB1*01	MHCII	GMFNMLSTVLGVS	PB1	InfluenzaA
CLVKGSASKIIF	TRAV4*01	TRAJ3*01					HomoSapiens	HLA-DRA*01	HLA-DRB1*01	MHCII	PKYVKQNTLKLAT	HA	InfluenzaA
CAVTSMNRDDKIIF	TRAV1-2*01	TRAJ30*01	CASTLGPGRDQGAQHF	TRBV19*01		TRBJ1-5*01	HomoSapiens	HLA-DRA*01:01	HLA-DRB1*04:01	MHCII	PKYVKQNTLKLAT	HA	InfluenzaA
CAVTEDDKIIF	TRAV12-2*01	TRAJ30*01	CASSSSGGASYEQYF	TRBV28*01		TRBJ2-7*01	HomoSapiens	HLA-DRA*01:01	HLA-DRB1*04:01	MHCII	PKYVKQNTLKLAT	HA	InfluenzaA
CAVDIGWRDDKIIF	TRAV39*01	TRAJ30*01	CSVDTWGSIGETQYF	TRBV29-1*01		TRBJ2-5*01	HomoSapiens	HLA-DRA*01:01:01	HLA-DRB1*07:01	MHCII	SLFFSAQPFEITAST	APOB	HomoSapiens
CAVYGRDDKIIF	TRAV22*01	TRAJ30*01	CASSPTTGTTGNTIYF	TRBV4-2*01		TRBJ1-3*01	HomoSapiens	HLA-DRA*01	HLA-DRB1*04:02	MHCII	PSDKHIKEYLNKIQN	CSP	PlasmodiumFalciparum
CAVYGRDDKIIF	TRAV22*01	TRAJ30*01	CASSPTTGTTGNTIYF	TRBV4-2*01		TRBJ1-3*01	HomoSapiens	HLA-DRA*01	HLA-DRB1*04:02	MHCII	HIKEYLNKIQNSLST	CSP	PlasmodiumFalciparum
CAVYGRDDKIIF	TRAV22*01	TRAJ30*01	CASSPTTGTTGNTIYF	TRBV4-2*01		TRBJ1-3*01	HomoSapiens	HLA-DRA*01	HLA-DRB1*04:02	MHCII	YLNKIQNSLSTEWSP	CSP	PlasmodiumFalciparum
CAVYGRDDKIIF	TRAV22*01	TRAJ30*01	CASSPTTGTTGNTIYF	TRBV4-2*01		TRBJ1-3*01	HomoSapiens	HLA-DRA*01	HLA-DRB1*04:02	MHCII	PSDKHIEQYLKKIQNSLSTEWSP	CSP	PlasmodiumFalciparum
CAFMKRTNRDDKIIF	TRAV38-1*01	TRAJ30*01	CASSGGTPYNSPLHF	TRBV5-1*01		TRBJ1-6*01	HomoSapiens	HLA-DRA*01:01	HLA-DRB1*07:01	MHCII	DPPALASTNAEVT	SLC3A2	HomoSapiens
CIVTVPNRDDKIIF	TRAV26-1*01	TRAJ30*01	CASSLMGGVPYNEQFF	TRBV7-3*01		TRBJ2-1*01	HomoSapiens	HLA-DRA*01:01	HLA-DRB1*04:01	MHCII	PKYVKQNTLKLAT	HA	InfluenzaA
CVVNPMNRDDKIIF	TRAV12-1*01	TRAJ30*01	CASSVAGATYEQYF	TRBV9*01		TRBJ2-7*01	HomoSapiens	HLA-DRA*01	HLA-DRB1*15:01	MHCII	PSDKHIKEYLNKIQN	CSP	PlasmodiumFalciparum
CVVNPMNRDDKIIF	TRAV12-1*01	TRAJ30*01	CASSVAGATYEQYF	TRBV9*01		TRBJ2-7*01	HomoSapiens	HLA-DRA*01	HLA-DRB5*01:01	MHCII	PSDKHIKEYLNKIQN	CSP	PlasmodiumFalciparum
CVVNPMNRDDKIIF	TRAV12-1*01	TRAJ30*01	CASSVAGATYEQYF	TRBV9*01		TRBJ2-7*01	HomoSapiens	HLA-DRA*01	HLA-DRB1*15:01	MHCII	HIKEYLNKIQNSLST	CSP	PlasmodiumFalciparum
CVVNPMNRDDKIIF	TRAV12-1*01	TRAJ30*01	CASSVAGATYEQYF	TRBV9*01		TRBJ2-7*01	HomoSapiens	HLA-DRA*01	HLA-DRB5*01:01	MHCII	HIKEYLNKIQNSLST	CSP	PlasmodiumFalciparum
CVVNPMNRDDKIIF	TRAV12-1*01	TRAJ30*01	CASSVAGATYEQYF	TRBV9*01		TRBJ2-7*01	HomoSapiens	HLA-DRA*01	HLA-DRB1*15:01	MHCII	YLNKIQNSLSTEWSP	CSP	PlasmodiumFalciparum
CVVNPMNRDDKIIF	TRAV12-1*01	TRAJ30*01	CASSVAGATYEQYF	TRBV9*01		TRBJ2-7*01	HomoSapiens	HLA-DRA*01	HLA-DRB5*01:01	MHCII	YLNKIQNSLSTEWSP	CSP	PlasmodiumFalciparum
CAASLNRDDKIIF	TRAV29/DV5*01	TRAJ30*01					HomoSapiens	HLA-DRA*01	HLA-DRB5*01:01	MHCII	FRDYVDRFYKTLRAEQASQE	Gag	HIV-1
CAASMGDKIIF	TRAV13-1*01	TRAJ30*01					HomoSapiens	HLA-DRA*01	HLA-DRB1*01	MHCII	GMFNMLSTVLGVS	PB1	InfluenzaA
CAASMNGDDKIIF	TRAV23/DV6*01	TRAJ30*01					HomoSapiens	HLA-DRA*01	HLA-DRB1*01	MHCII	GMFNMLSTVLGVS	PB1	InfluenzaA
CAASMNGDDKIIF	TRAV23/DV6*01	TRAJ30*01					HomoSapiens	HLA-DRA*01	HLA-DRB1*01	MHCII	PKYVKQNTLKLAT	HA	InfluenzaA
CAASPNRDDKIIF	TRAV29/DV5*01	TRAJ30*01					HomoSapiens	HLA-DRA*01	HLA-DRB5*01:01	MHCII	FRDYVDRFYKTLRAEQASQE	Gag	HIV-1
CAESIENDKIIF	TRAV5*01	TRAJ30*01					HomoSapiens	HLA-DRA*01	HLA-DRB1*01	MHCII	GMFNMLSTVLGVS	PB1	InfluenzaA
CAESMVDDKIIF	TRAV5*01	TRAJ30*01					HomoSapiens	HLA-DRA*01	HLA-DRB1*01	MHCII	GMFNMLSTVLGVS	PB1	InfluenzaA
CAESMVDDKIIF	TRAV5*01	TRAJ30*01					HomoSapiens	HLA-DRA*01	HLA-DRB1*01	MHCII	PKYVKQNTLKLAT	HA	InfluenzaA
CALRGDDKIIF	TRAV16*01	TRAJ30*01					HomoSapiens	HLA-DRA*01	HLA-DRB1*01	MHCII	GLIYNRMGAVTTEV	M1	InfluenzaA
CALSEAYRDDKIIF	TRAV19*01	TRAJ30*01					HomoSapiens	HLA-DRA*01	HLA-DRB1*01	MHCII	GLIYNRMGAVTTEV	M1	InfluenzaA
CAVSEQDDKIIF	TRAV8-4*01	TRAJ30*01					HomoSapiens	HLA-DRA*01	HLA-DRB1*01	MHCII	PKYVKQNTLKLAT	HA	InfluenzaA
CAVSGQGDDKIIF	TRAV8-6*01	TRAJ30*01					HomoSapiens	HLA-DRA*01	HLA-DRB1*01	MHCII	GMFNMLSTVLGVS	PB1	InfluenzaA
CAVSGQGDDKIIF	TRAV8-6*01	TRAJ30*01					HomoSapiens	HLA-DRA*01	HLA-DRB1*01	MHCII	PKYVKQNTLKLAT	HA	InfluenzaA
CAVSVEGDDKIIF	TRAV13-1*01	TRAJ30*01					HomoSapiens	HLA-DRA*01	HLA-DRB1*01	MHCII	PKYVKQNTLKLAT	HA	InfluenzaA
CILRSNRDDKIIF	TRAV26-2*01	TRAJ30*01					HomoSapiens	HLA-DRA*01	HLA-DRB1*01	MHCII	GLIYNRMGAVTTEV	M1	InfluenzaA
CVVSAGEGRDDKIIF	TRAV10*01	TRAJ30*01					HomoSapiens	HLA-DRA*01	HLA-DRB1*01	MHCII	GMFNMLSTVLGVS	PB1	InfluenzaA
CAASDNRIFF	TRAV14N-2*01	TRAJ31*01	CASGDAWGYEQYF	TRBV13-2*01		TRBJ2-7*01	MusMusculus	H-2Aa	H-2Aa	MHCII	FEAQKAKANKAV	3K	MusMusculus
CALRGARLMF	TRAV16*01	TRAJ31*01	CSARDSGRSSYEQYF	TRBV20-1*01		TRBJ2-7*01	HomoSapiens	HLA-DRA*01	HLA-DRB1*04:02	MHCII	PSDKHIKEYLNKIQN	CSP	PlasmodiumFalciparum
CALRGARLMF	TRAV16*01	TRAJ31*01	CSARDSGRSSYEQYF	TRBV20-1*01		TRBJ2-7*01	HomoSapiens	HLA-DRA*01	HLA-DRB1*04:02	MHCII	HIKEYLNKIQNSLST	CSP	PlasmodiumFalciparum
CALRGARLMF	TRAV16*01	TRAJ31*01	CSARDSGRSSYEQYF	TRBV20-1*01		TRBJ2-7*01	HomoSapiens	HLA-DRA*01	HLA-DRB1*04:02	MHCII	YLNKIQNSLSTEWSP	CSP	PlasmodiumFalciparum
CALRGSARLMF	TRAV16*01	TRAJ31*01	CSARDGGRSSYEQYF	TRBV20-1*01		TRBJ2-7*01	HomoSapiens	HLA-DRA*01	HLA-DRB1*04:02	MHCII	PSDKHIKEYLNKIQN	CSP	PlasmodiumFalciparum
CALRGSARLMF	TRAV16*01	TRAJ31*01	CSARDGGRSSYEQYF	TRBV20-1*01		TRBJ2-7*01	HomoSapiens	HLA-DRA*01	HLA-DRB1*04:02	MHCII	HIKEYLNKIQNSLST	CSP	PlasmodiumFalciparum
CALRGSARLMF	TRAV16*01	TRAJ31*01	CSARDGGRSSYEQYF	TRBV20-1*01		TRBJ2-7*01	HomoSapiens	HLA-DRA*01	HLA-DRB1*04:02	MHCII	YLNKIQNSLSTEWSP	CSP	PlasmodiumFalciparum
CAMREPNDARLMF		TRAJ31*01	CASSLGQPNTEAFF	TRBV28*01		TRBJ1-1*01	HomoSapiens	HLA-DRA*01:01	HLA-DRB1*04:01	MHCII	PKYVKQNTLKLAT	HA	InfluenzaA
CVVFGGNNARLMF	TRAV12-1*01	TRAJ31*01	CASTLQANYGYTF	TRBV28*01		TRBJ1-2*01	HomoSapiens	HLA-DRA*01:01	HLA-DRB1*07:01	MHCII	GYNSYSVSNSEKHIM	CTSB	HomoSapiens
CAVDLYNARLMF	TRAV2*01	TRAJ31*01	CASSDRGANSYNEQFF	TRBV6-1*01		TRBJ2-1*01	HomoSapiens	HLA-DRA*01:01	HLA-DRB1*04:01	MHCII	PKYVKQNTLKLAT	HA	InfluenzaA
CIALNARLMF	TRAV26-1*01	TRAJ31*01	CASSLRATDTQYF	TRBV7-2*01		TRBJ2-3*01	HomoSapiens	HLA-DQA1*05:01	HLA-DQB1*02:01	MHCII	PQPELPYPQPQL	Gluten	Wheat
CIVLNARLMF	TRAV26-1*01	TRAJ31*01	CASSLRFTDTQYF	TRBV7-2*01		TRBJ2-3*01	HomoSapiens	HLA-DQA1*05:01	HLA-DQB1*02:01	MHCII	PQPELPYPQPQL	Gluten	Wheat
CIVLNARLMF	TRAV26-1*01	TRAJ31*01	CASSLRHTDTQYF	TRBV7-2*01		TRBJ2-3*01	HomoSapiens	HLA-DQA1*05:01	HLA-DQB1*02:01	MHCII	PQPELPYPQPQL	Gluten	Wheat
CAVHTGARLMF	TRAV21*01	TRAJ31*01	CASSHGASTDTQYF	TRBV7-3*01		TRBJ2-3*01	HomoSapiens	HLA-DQA1*02:01	HLA-DQB1*02:02:01:01	MHCII	APFSEQEQPVLG	GLUT-L1	TriticumAestivum
CAVSSGGNNARLMF	TRAV2*01	TRAJ31*01	CASSVDRSGANVLTF	TRBV9*01		TRBJ2-6*01	HomoSapiens	HLA-DRA*01	HLA-DRB1*04:02	MHCII	PSDKHIKEYLNKIQN	CSP	PlasmodiumFalciparum
CAVSSGGNNARLMF	TRAV2*01	TRAJ31*01	CASSVDRSGANVLTF	TRBV9*01		TRBJ2-6*01	HomoSapiens	HLA-DRA*01	HLA-DRB1*04:02	MHCII	HIKEYLNKIQNSLST	CSP	PlasmodiumFalciparum
CAVSSGGNNARLMF	TRAV2*01	TRAJ31*01	CASSVDRSGANVLTF	TRBV9*01		TRBJ2-6*01	HomoSapiens	HLA-DRA*01	HLA-DRB1*04:02	MHCII	YLNKIQNSLSTEWSP	CSP	PlasmodiumFalciparum
CAASINNNARLMF	TRAV13-1*01	TRAJ31*01					HomoSapiens	HLA-DQA1*05:01	HLA-DQB1*02:01	MHCII	QLQPFPQPELPY	Gluten	Wheat
CAENIRNARLMF	TRAV13-2*01	TRAJ31*01					HomoSapiens	HLA-DRA*01	HLA-DRB1*01	MHCII	SGPLKAEIAQRLED	M1	InfluenzaA
CAESMGSNARLMF	TRAV5*01	TRAJ31*01					HomoSapiens	HLA-DRA*01	HLA-DRB1*01	MHCII	GMFNMLSTVLGVS	PB1	InfluenzaA
CAFDDGGIMF	TRAV24*01	TRAJ31*01					HomoSapiens	HLA-DRA*01	HLA-DRB1*07:01	MHCII	FRDYVDRFYKTLRAEQASQE	Gag	HIV-1
CAFDNARLMF	TRAV24*01	TRAJ31*01					HomoSapiens	HLA-DRA*01	HLA-DRB1*01:01	MHCII	FRDYVDRFYKTLRAEQASQE	Gag	HIV-1
CAFDNARLMF	TRAV24*01	TRAJ31*01					HomoSapiens	HLA-DRA*01	HLA-DRB1*07:01	MHCII	FRDYVDRFYKTLRAEQASQE	Gag	HIV-1
CAFDNARLMF	TRAV24*01	TRAJ31*01					HomoSapiens	HLA-DRA*01	HLA-DRB1*07:01	MHCII	FRDYVDRFYKTLRAEQASQE	Gag	HIV-1
CAFDNARLMF	TRAV24*01	TRAJ31*01					HomoSapiens	HLA-DRA*01:01	HLA-DRB1*15:02	MHCII	FRDYVDRFYKTLRAEQASQE	Gag	HIV-1
CAGAKGNNARLMF	TRAV27*01	TRAJ31*01					HomoSapiens	HLA-DRA*01	HLA-DRB1*01	MHCII	DPFRLLQNSQVFS	NP	InfluenzaA
CALDTARLMF	TRAV24*01	TRAJ31*01					HomoSapiens	HLA-DRA*01	HLA-DRB1*07:01	MHCII	FRDYVDRFYKTLRAEQASQE	Gag	HIV-1
CAQDNARLMF	TRAV24*01	TRAJ31*01					HomoSapiens	HLA-DRA*01	HLA-DRB1*01:01	MHCII	FRDYVDRFYKTLRAEQASQE	Gag	HIV-1
CAQDNARLMF	TRAV24*01	TRAJ31*01					HomoSapiens	HLA-DRA*01	HLA-DRB1*07:01	MHCII	FRDYVDRFYKTLRAEQASQE	Gag	HIV-1
CAQDNARLMF	TRAV24*01	TRAJ31*01					HomoSapiens	HLA-DRA*01	HLA-DRB1*07:01	MHCII	FRDYVDRFYKTLRAEQASQE	Gag	HIV-1
CASDDARLMF	TRAV24*01	TRAJ31*01					HomoSapiens	HLA-DRA*01	HLA-DRB1*01:01	MHCII	FRDYVDRFYKTLRAEQASQE	Gag	HIV-1
CASDNARLMF	TRAV24*01	TRAJ31*01					HomoSapiens	HLA-DRA*01	HLA-DRB1*01:01	MHCII	FRDYVDRFYKTLRAEQASQE	Gag	HIV-1
CASDNARLMF	TRAV24*01	TRAJ31*01					HomoSapiens	HLA-DRA*01	HLA-DRB1*01:01	MHCII	FRDYVDRFYKTLRAEQASQE	Gag	HIV-1
CASDNARLMF	TRAV24*01	TRAJ31*01					HomoSapiens	HLA-DRA*01	HLA-DRB1*07:01	MHCII	FRDYVDRFYKTLRAEQASQE	Gag	HIV-1
CASDNVRLMF	TRAV24*01	TRAJ31*01					HomoSapiens	HLA-DRA*01	HLA-DRB1*01:01	MHCII	FRDYVDRFYKTLRAEQASQE	Gag	HIV-1
CASYGAALMF	TRAV24*01	TRAJ31*01					HomoSapiens	HLA-DRA*01:01	HLA-DRB1*15:02	MHCII	FRDYVDRFYKTLRAEQASQE	Gag	HIV-1
CAVLNNARLMF	TRAV1-2*01	TRAJ31*01					HomoSapiens	HLA-DRA*01	HLA-DRB1*01	MHCII	GLIYNRMGAVTTEV	M1	InfluenzaA
CAVNAANARLMF	TRAV8-1*01	TRAJ31*01					HomoSapiens	HLA-DRA*01	HLA-DRB1*01	MHCII	SGPLKAEIAQRLED	M1	InfluenzaA
CAVSGHNNARLMF	TRAV8-6*01	TRAJ31*01					HomoSapiens	HLA-DRA*01	HLA-DRB1*01	MHCII	GLIYNRMGAVTTEV	M1	InfluenzaA
CGGDNNARLMF	TRAV24*01	TRAJ31*01					HomoSapiens	HLA-DRA*01:01	HLA-DRB1*01:01	MHCII	FRDYVDRFYKTLRAEQASQE	Gag	HIV-1
CLVGDWNNNARLMF	TRAV4*01	TRAJ31*01					HomoSapiens	HLA-DRA*01	HLA-DRB1*01	MHCII	PKYVKQNTLKLAT	HA	InfluenzaA
NNNARLMF	TRAV24*01	TRAJ31*01					HomoSapiens	HLA-DRA*01:01	HLA-DRB1*01:01	MHCII	FRDYVDRFYKTLRAEQASQE	Gag	HIV-1
CAAEDGGSGNKLIF	TRAV4-2*01	TRAJ32*01	CASSWDRAGNTLYF	TRBV13-3*01		TRBJ1-3*01	MusMusculus	H-2Aa	H-2Aa	MHCII	GAMKRHGLDNYRGYSLG	LYZ	GallusGallus
CTVYGGATNKLIF	TRAV26-2*01	TRAJ32*01	CSARGGSYNSPLHF	TRBV20-1*01		TRBJ1-6*01	HomoSapiens	HLA-DRA*01:01:02	HLA-DRB1*04:01:01	MHCII	FSWGAEGQRPGF	MBP	HomoSapiens
CTVYGGATNKLIF	TRAV26-2*01	TRAJ32*01	CSARGGSYNSPLHF	TRBV20-1*01		TRBJ1-6*01	HomoSapiens	HLA-DRA*01:02:03	HLA-DRB1*04:01:01	MHCII	FSWGAEGQRPGFGSGG		HomoSapiens
CALSDLSYGGATNKLIF	TRAV9-2*01	TRAJ32*01	CASSKGQGLGNQPQHF	TRBV27*01		TRBJ1-5*01	HomoSapiens	HLA-DPA1*01:03	HLA-DPB1*04:01	MHCII	YNYIASFFIETGFCDSGILS	LGSN	HomoSapiens
CAAPGGATNKLIF	TRAV26-2*01	TRAJ32*01	CSVAALAGFQETQYF	TRBV29-1*01		TRBJ2-5*01	HomoSapiens	HLA-DQA1*05:01	HLA-DQB1*02:01	MHCII	PFPQPELPY	Gliadin	TriticumAestivum
CILRDGGATNKLIF	TRAV26-2*01	TRAJ32*01	CAWSSWTGGDEKLFF	TRBV30*01		TRBJ1-4*01	HomoSapiens	HLA-DQA1*01:02	HLA-DQB1*02:01	MHCII	PNANPNVDPNANPNV	CSP	PlasmodiumFalciparum
CILRDGGATNKLIF	TRAV26-2*01	TRAJ32*01	CAWSSWTGGDEKLFF	TRBV30*01		TRBJ1-4*01	HomoSapiens	HLA-DQA1*02:01	HLA-DQB1*06:03	MHCII	PNANPNVDPNANPNV	CSP	PlasmodiumFalciparum
CLVGDGDGGATNKLIF	TRAV4*01	TRAJ32*01	CASSQGSGGNEQFF	TRBV4-3*01		TRBJ2-1*01	HomoSapiens	HLA-DQA1*05:01	HLA-DQB1*02:01	MHCII	FPQPEQPFPWQP	Gliadin	TriticumAestivum
CAPQGATNKLIF	TRAV12-2*01	TRAJ32*01	CASSLGAGGQETQYF	TRBV5-1*01		TRBJ2-5*01	HomoSapiens	HLA-DQA1*05:01	HLA-DQB1*02:01	MHCII	PQQPFPQPEQPFP	Gliadin	TriticumAestivum
CAGPSGATNKLIF	TRAV26-2*01	TRAJ32*01	CASSPTALGTDTQYF	TRBV5-6*01		TRBJ2-3*01	HomoSapiens	HLA-DQA1*05:01	HLA-DQB1*02:01	MHCII	PFPQPELPY	Gliadin	TriticumAestivum
CAENMGGYGGATNKLIF	TRAV13-2*01	TRAJ32*01	CASTLGQTYKNIQYF	TRBV6-1*01		TRBJ2-4*01	HomoSapiens	HLA-DRA*01	HLA-DRB1*04:02	MHCII	PSDKHIKEYLNKIQN	CSP	PlasmodiumFalciparum
CAENMGGYGGATNKLIF	TRAV13-2*01	TRAJ32*01	CASTLGQTYKNIQYF	TRBV6-1*01		TRBJ2-4*01	HomoSapiens	HLA-DRA*01	HLA-DRB1*04:02	MHCII	HIKEYLNKIQNSLST	CSP	PlasmodiumFalciparum
CAENMGGYGGATNKLIF	TRAV13-2*01	TRAJ32*01	CASTLGQTYKNIQYF	TRBV6-1*01		TRBJ2-4*01	HomoSapiens	HLA-DRA*01	HLA-DRB1*04:02	MHCII	YLNKIQNSLSTEWSP	CSP	PlasmodiumFalciparum
CAGLNYGGATNKLIF	TRAV35*01	TRAJ32*01	CASSYRGDGLYGYTF	TRBV6-2*01	TRBD1	TRBJ1-2*01	HomoSapiens	HLA-DPA*01:03	HLA-DPB*04:01	MHCII	TFEYVSQPFLMDLE	Spike	SARS-CoV-2
CAGMNYGGATNKLIF	TRAV35*01	TRAJ32*01	CASSPRGSFGYTF	TRBV6-2*01	TRBD2	TRBJ1-2*01	HomoSapiens	HLA-DPA*01:03	HLA-DPB*04:01	MHCII	TFEYVSQPFLMDLE	Spike	SARS-CoV-2
CAGLNYGGATNKLIF	TRAV35*01	TRAJ32*01	CASSYSEGGLRGYTF	TRBV6-6*01	TRBD1	TRBJ1-2*01	HomoSapiens	HLA-DPA*01:03	HLA-DPB*04:01	MHCII	TFEYVSQPFLMDLE	Spike	SARS-CoV-2
CAVSGGGATNKLIF	TRAV21*01	TRAJ32*01	CASSTGTGGSYEQYF	TRBV6-6*01		TRBJ2-7*01	HomoSapiens	HLA-DRA*01:01:01	HLA-DRB1*07:01	MHCII	SLFFSAQPFEITAST	APOB	HomoSapiens
CIVLGGATNKLIF	TRAV26-1*01	TRAJ32*01	CASSLRWTDTQYF	TRBV7-2*01		TRBJ2-3*01	HomoSapiens	HLA-DQA1*05:01	HLA-DQB1*02:01	MHCII	PQPELPYPQPQL	Gluten	Wheat
CIVWGGATNKLIF	TRAV26-1*01	TRAJ32*01	CASSVRSTDTQYF	TRBV7-2*01		TRBJ2-3*01	HomoSapiens	HLA-DQA1*05:01:01:02	HLA-DQB1*02:01:08	MHCII	APQPELPYPQPG	Gliadin	TriticumAestivum
CAASANYGGATNKLIF	TRAV12-2*01	TRAJ32*01	CASSLNWDTEAFF	TRBV7-3*01		TRBJ1-1*01	HomoSapiens	HLA-DQA1*05:01	HLA-DQB1*02:01	MHCII	PFPQPELPY	Gliadin	TriticumAestivum
CAVALYGGATNKLIF	TRAV8-3*01	TRAJ32*01	CASSLDIGNNEQFF	TRBV7-9*01		TRBJ2-1*01	HomoSapiens	HLA-DPA1*01:03	HLA-DPB1*04:01	MHCII	FNNFTVSFWLRVPKVSASHLE	TT	HomoSapiens
CVVSGGVNGGATNKLIF	TRAV8-2*01	TRAJ32*01	CASSLTGGVSYEQYF	TRBV7-9*01		TRBJ2-7*01	HomoSapiens	HLA-DPA1*01:03	HLA-DPB1*04:01	MHCII	SLLMWITQCFLPVF	NY-ESO-1	HomoSapiens
CAADGGATNKLIF	TRAV29/DV5*01	TRAJ32*01					HomoSapiens	HLA-DRA*01	HLA-DRB1*01	MHCII	GMFNMLSTVLGVS	PB1	InfluenzaA
CAAKDGATNKLIF	TRAV23/DV6*01	TRAJ32*01					HomoSapiens	HLA-DRA*01	HLA-DRB1*01	MHCII	SGPLKAEIAQRLED	M1	InfluenzaA
CAASEGGATNKLIF	TRAV29/DV5*01	TRAJ32*01					HomoSapiens	HLA-DRA*01	HLA-DRB1*01	MHCII	SGPLKAEIAQRLED	M1	InfluenzaA
CAASLGGATNKLIF	TRAV13-1*01	TRAJ32*01					HomoSapiens	HLA-DRA*01	HLA-DRB1*01	MHCII	GLIYNRMGAVTTEV	M1	InfluenzaA
CACYGGATNKLIF	TRAV24*01	TRAJ32*01					HomoSapiens	HLA-DRA*01:01	HLA-DRB1*15:02	MHCII	FRDYVDRFYKTLRAEQASQE	Gag	HIV-1
CAEYGGATNKLIF	TRAV24*01	TRAJ32*01					HomoSapiens	HLA-DRA*01:01	HLA-DRB1*15:01	MHCII	FRDYVDRFYKTLRAEQASQE	Gag	HIV-1
CAEYGGATNKLIF	TRAV24*01	TRAJ32*01					HomoSapiens	HLA-DRA*01:01	HLA-DRB1*01:01	MHCII	FRDYVDRFYKTLRAEQASQE	Gag	HIV-1
CAEYGGATNKLIF	TRAV24*01	TRAJ32*01					HomoSapiens	HLA-DRA*01:01	HLA-DRB5*01:01	MHCII	FRDYVDRFYKTLRAEQASQE	Gag	HIV-1
CAEYGGATNKLIF	TRAV24*01	TRAJ32*01					HomoSapiens	HLA-DRA*01:01	HLA-DRB5*01:01	MHCII	FRDYVDRFYKTLRAEQASQE	Gag	HIV-1
CAGTNYGGATNKLIF	TRAV35*01	TRAJ32*01					HomoSapiens	HLA-DPA*01:03	HLA-DPB*04:01	MHCII	TFEYVSQPFLMDLE	Spike	SARS-CoV-2
CAHYGGATNKLIF	TRAV24*01	TRAJ32*01					HomoSapiens	HLA-DRA*01:01	HLA-DRB5*01:01	MHCII	FRDYVDRFYKTLRAEQASQE	Gag	HIV-1
CALNYGGATNKLIF	TRAV38-2/DV8*01	TRAJ32*01					HomoSapiens	HLA-DRA*01	HLA-DRB1*01	MHCII	PKYVKQNTLKLAT	HA	InfluenzaA
CALSEAGYGGATNKLIF	TRAV19*01	TRAJ32*01					HomoSapiens	HLA-DQA1*05:01	HLA-DQB1*02:01	MHCII	QLQPFPQPELPY	Gluten	Wheat
CALWVGTNKLIF	TRAV16*01	TRAJ32*01					HomoSapiens	HLA-DRA*01	HLA-DRB1*01	MHCII	GLIYNRMGAVTTEV	M1	InfluenzaA
CALYGGATNKLIF	TRAV24*01	TRAJ32*01					HomoSapiens	HLA-DRA*01:01	HLA-DRB5*01:01	MHCII	FRDYVDRFYKTLRAEQASQE	Gag	HIV-1
CANYGGATNKLIF	TRAV24*01	TRAJ32*01					HomoSapiens	HLA-DRA*01:01	HLA-DRB5*01:01	MHCII	FRDYVDRFYKTLRAEQASQE	Gag	HIV-1
CANYGGATNKLIF	TRAV24*01	TRAJ32*01					HomoSapiens	HLA-DRA*01:01	HLA-DRB1*01:01	MHCII	FRDYVDRFYKTLRAEQASQE	Gag	HIV-1
CANYGGATNKLIF	TRAV24*01	TRAJ32*01					HomoSapiens	HLA-DRA*01:01	HLA-DRB5*01:01	MHCII	FRDYVDRFYKTLRAEQASQE	Gag	HIV-1
CAPYGGATNKLIF	TRAV24*01	TRAJ32*01					HomoSapiens	HLA-DRA*01:01	HLA-DRB1*15:01	MHCII	FRDYVDRFYKTLRAEQASQE	Gag	HIV-1
CAPYGGATNKLIF	TRAV24*01	TRAJ32*01					HomoSapiens	HLA-DRA*01:01	HLA-DRB5*01:01	MHCII	FRDYVDRFYKTLRAEQASQE	Gag	HIV-1
CAPYGGATNKLIF	TRAV24*01	TRAJ32*01					HomoSapiens	HLA-DRA*01:01	HLA-DRB5*01:01	MHCII	FRDYVDRFYKTLRAEQASQE	Gag	HIV-1
CARYGGAANKLIF	TRAV24*01	TRAJ32*01					HomoSapiens	HLA-DRA*01:01	HLA-DRB1*15:01	MHCII	FRDYVDRFYKTLRAEQASQE	Gag	HIV-1
CARYGGATNKLIF	TRAV24*01	TRAJ32*01					HomoSapiens	HLA-DRA*01:01	HLA-DRB1*15:01	MHCII	FRDYVDRFYKTLRAEQASQE	Gag	HIV-1
CARYGGATNKLIF	TRAV24*01	TRAJ32*01					HomoSapiens	HLA-DRA*01:01	HLA-DRB5*01:01	MHCII	FRDYVDRFYKTLRAEQASQE	Gag	HIV-1
CARYGGGTNKLIF	TRAV24*01	TRAJ32*01					HomoSapiens	HLA-DRA*01:01	HLA-DRB1*15:01	MHCII	FRDYVDRFYKTLRAEQASQE	Gag	HIV-1
CASYGGATNKLIF	TRAV24*01	TRAJ32*01					HomoSapiens	HLA-DRA*01:01	HLA-DRB1*15:01	MHCII	FRDYVDRFYKTLRAEQASQE	Gag	HIV-1
CASYGGATNKLIF	TRAV24*01	TRAJ32*01					HomoSapiens	HLA-DRA*01:01	HLA-DRB1*15:01	MHCII	FRDYVDRFYKTLRAEQASQE	Gag	HIV-1
CASYGGATNKLIF	TRAV24*01	TRAJ32*01					HomoSapiens	HLA-DRA*01:01	HLA-DRB5*01:01	MHCII	FRDYVDRFYKTLRAEQASQE	Gag	HIV-1
CASYGGATNKLIF	TRAV24*01	TRAJ32*01					HomoSapiens	HLA-DRA*01:01	HLA-DRB5*01:01	MHCII	FRDYVDRFYKTLRAEQASQE	Gag	HIV-1
CASYGGATNKLIF	TRAV24*01	TRAJ32*01					HomoSapiens	HLA-DRA*01:01	HLA-DRB5*01:01	MHCII	FRDYVDRFYKTLRAEQASQE	Gag	HIV-1
CASYGGATNKLIF	TRAV24*01	TRAJ32*01					HomoSapiens	HLA-DRA*01:01	HLA-DRB5*01:01	MHCII	FRDYVDRFYKTLRAEQASQE	Gag	HIV-1
CASYGGATNKLIF	TRAV24*01	TRAJ32*01					HomoSapiens	HLA-DRA*01:01	HLA-DRB1*15:02	MHCII	FRDYVDRFYKTLRAEQASQE	Gag	HIV-1
CASYVGATNKLIF	TRAV24*01	TRAJ32*01					HomoSapiens	HLA-DRA*01:01	HLA-DRB1*15:01	MHCII	FRDYVDRFYKTLRAEQASQE	Gag	HIV-1
CATDARRYGGATNKLIF	TRAV17*01	TRAJ32*01					HomoSapiens	HLA-DRA*01	HLA-DRB1*01	MHCII	SGPLKAEIAQRLED	M1	InfluenzaA
CAVEGGATNKLIF	TRAV20*01	TRAJ32*01					HomoSapiens	HLA-DRA*01	HLA-DRB1*01	MHCII	SGPLKAEIAQRLED	M1	InfluenzaA
CAVQAGATNKLIF	TRAV20*01	TRAJ32*01					HomoSapiens	HLA-DRA*01	HLA-DRB1*01	MHCII	QARQMVQAMRTIGTHP	M1	InfluenzaA
CAVQNYGGATNKLIF	TRAV41*01	TRAJ32*01					HomoSapiens	HLA-DRA*01	HLA-DRB1*01	MHCII	DPFRLLQNSQVFS	NP	InfluenzaA
CAVSAPYGGATNKLIF	TRAV8-4*01	TRAJ32*01					HomoSapiens	HLA-DRA*01:01	HLA-DRB1*11:01	MHCII	DRFYKTLRAEQASQEV	Gag	HIV-1
CAVSDPPDGGATNKLIF	TRAV8-4*01	TRAJ32*01					HomoSapiens	HLA-DRA*01	HLA-DRB1*01	MHCII	GLIYNRMGAVTTEV	M1	InfluenzaA
CAVSENGATNKLIF	TRAV8-6*01	TRAJ32*01					HomoSapiens	HLA-DRA*01	HLA-DRB1*01	MHCII	PKYVKQNTLKLAT	HA	InfluenzaA
CAVYGGATNKLIF	TRAV1-2*01	TRAJ32*01					HomoSapiens	HLA-DRA*01	HLA-DRB1*01	MHCII	PKYVKQNTLKLAT	HA	InfluenzaA
CAYRSAFSGGATNKLIF	TRAV38-2/DV8*01	TRAJ32*01					HomoSapiens	HLA-DRA*01	HLA-DRB1*01	MHCII	QARQMVQAMRTIGTHP	M1	InfluenzaA
CVLYGGATNKLIF	TRAV12-1*01	TRAJ32*01					HomoSapiens	HLA-DRA*01	HLA-DRB1*01	MHCII	GMFNMLSTVLGVS	PB1	InfluenzaA
CVVS	TRAV8-2*01	TRAJ32*01					HomoSapiens	HLA-DRA*01	HLA-DRB1*01	MHCII	GLIYNRMGAVTTEV	M1	InfluenzaA
NYGGATNKLIF	TRAV24*01	TRAJ32*01					HomoSapiens	HLA-DRA*01	HLA-DRB1*01:01	MHCII	FRDYVDRFYKTLRAEQASQE	Gag	HIV-1
NYGGATNKLIF	TRAV24*01	TRAJ32*01					HomoSapiens	HLA-DRA*01:01	HLA-DRB5*01:01	MHCII	FRDYVDRFYKTLRAEQASQE	Gag	HIV-1
NYGGATNKLIF	TRAV24*01	TRAJ32*01					HomoSapiens	HLA-DRA*01:01	HLA-DRB5*01:01	MHCII	FRDYVDRFYKTLRAEQASQE	Gag	HIV-1
CIAHMYDSNYQLIW	TRAV26-1*01	TRAJ33*01	CASKDRANYNSPLHF	TRBV10-2*01		TRBJ1-6*01	HomoSapiens	HLA-DRA*01:01	HLA-DRB1*03:01	MHCII	NFSQILPDPSKPSKR	Spike	SARS-CoV-2
CAMRRWWDSNYQLIW	TRAV12-3*01	TRAJ33*01	CASTTGTSGQNTGELFF	TRBV19*01		TRBJ2-2*01	HomoSapiens	HLA-DRA*01:01	HLA-DRB1*03:01	MHCII	KALARALKEGRIR	CTBP1	HomoSapiens
CATDVRDGNYQLIW	TRAV17*01	TRAJ33*01	CASSIAGAGMRGNYGYTF	TRBV19*01		TRBJ1-2*01	HomoSapiens	HLA-DRA*01:01:01	HLA-DRB1*07:01	MHCII	SLFFSAQPFEITAST	APOB	HomoSapiens
CAGPGDSNYQLIW	TRAV25*01	TRAJ33*01	CSARPDRISPLHF	TRBV20-1*01		TRBJ1-6*01	HomoSapiens	HLA-DRA*01	HLA-DRB1*15:01	MHCII	PSDKHIKEYLNKIQN	CSP	PlasmodiumFalciparum
CAGPGDSNYQLIW	TRAV25*01	TRAJ33*01	CSARPDRISPLHF	TRBV20-1*01		TRBJ1-6*01	HomoSapiens	HLA-DRA*01	HLA-DRB5*01:01	MHCII	PSDKHIKEYLNKIQN	CSP	PlasmodiumFalciparum
CAGPGDSNYQLIW	TRAV25*01	TRAJ33*01	CSARPDRISPLHF	TRBV20-1*01		TRBJ1-6*01	HomoSapiens	HLA-DRA*01	HLA-DRB1*15:01	MHCII	HIKEYLNKIQNSLST	CSP	PlasmodiumFalciparum
CAGPGDSNYQLIW	TRAV25*01	TRAJ33*01	CSARPDRISPLHF	TRBV20-1*01		TRBJ1-6*01	HomoSapiens	HLA-DRA*01	HLA-DRB5*01:01	MHCII	HIKEYLNKIQNSLST	CSP	PlasmodiumFalciparum
CAGPGDSNYQLIW	TRAV25*01	TRAJ33*01	CSARPDRISPLHF	TRBV20-1*01		TRBJ1-6*01	HomoSapiens	HLA-DRA*01	HLA-DRB1*15:01	MHCII	YLNKIQNSLSTEWSP	CSP	PlasmodiumFalciparum
CAGPGDSNYQLIW	TRAV25*01	TRAJ33*01	CSARPDRISPLHF	TRBV20-1*01		TRBJ1-6*01	HomoSapiens	HLA-DRA*01	HLA-DRB5*01:01	MHCII	YLNKIQNSLSTEWSP	CSP	PlasmodiumFalciparum
CAVLDSNYQLIW	TRAV1-2*01	TRAJ33*01	CASGGGQGVTQPQHF	TRBV28*01		TRBJ1-5*01	HomoSapiens	HLA-DRA*01:01:01	HLA-DRB1*07:01	MHCII	SLFFSAQPFEITAST	APOB	HomoSapiens
CIVRDSNYQLIW	TRAV26-1*01	TRAJ33*01	CSANRDGGGYTF	TRBV29-1*01	TRBD1*01	TRBJ1-2*01	HomoSapiens	HLA-DQA1*03:01	HLA-DQB1*02:01	MHCII	GQVELGGGNAVEVCK	INS	HomoSapiens
CAGVKDSNYQLIW	TRAV22*01	TRAJ33*01	CAWSSYNEQFF	TRBV30*01		TRBJ2-1*01	HomoSapiens	HLA-DPA1*01:03	HLA-DPB1*04:01	MHCII	VFVQSVLPYFVATKLAKIRK	HSD17B12	HomoSapiens
CAVGAGSNYQLIW	TRAV9-1*01	TRAJ33*01	CASSLEGQGASEQFF	TRBV5-5*01		TRBJ2-1*01	HomoSapiens	HLA-DQA1*05:01	HLA-DQB1*02:01	MHCII	PFPQPELPY	Gliadin	TriticumAestivum
CAVGAGSNYQLIW	TRAV8-3*01	TRAJ33*01	CASSLEGQGASEQFF	TRBV5-5*01		TRBJ2-1*01	HomoSapiens	HLA-DQA1*05:01:01:02	HLA-DQB1*02:01:08	MHCII	APMPMPELPYP	MEROPS	PseudomonasFluorescens
CAGQLAGGSNYQLIW	TRAV35*01	TRAJ33*01	CASSPRDRGTDTQYF	TRBV9*01	TRBD1	TRBJ2-3*01	HomoSapiens	HLA-DPA*01:03	HLA-DPB*04:01	MHCII	TFEYVSQPFLMDLE	Spike	SARS-CoV-2
CAVQFMDSNYQLIW	TRAV20*01	TRAJ33*01	CASSVAGTPSYEQYF	TRBV9*01		TRBJ2-7*01	HomoSapiens	HLA-DQA1*05:09	HLA-DQB1*03:02:12	MHCII	QPQQSFPEQEA	DQ8.5-GLIA-GAMMA1	TriticumAestivum
CAASVRGNYQLIW	TRAV23/DV6*01	TRAJ33*01					HomoSapiens	HLA-DRA*01	HLA-DRB1*01	MHCII	SGPLKAEIAQRLED	M1	InfluenzaA
CANSNYQLIW	TRAV13-1*01	TRAJ33*01					HomoSapiens	HLA-DRA*01:01:01	HLA-DRB1*07:01	MHCII	SLFFSAQPFEITAST	APOB	HomoSapiens
CALVISNTNKVVF	TRAV6N-7*01	TRAJ34*01	CASIDSSGNTLYF	TRBV13-3*01		TRBJ1-3*01	MusMusculus	H-2Aa	H-2Aa	MHCII	FEAQKAKANKAVDG	3K	MusMusculus
CATDEVRDTDKLIF	TRAV17*01	TRAJ34*01	CASSQVRGGWTGELFF	TRBV14*01		TRBJ2-2*01	HomoSapiens	HLA-DRA*01	HLA-DRB1*04:02	MHCII	PSDKHIKEYLNKIQN	CSP	PlasmodiumFalciparum
CATDEVRDTDKLIF	TRAV17*01	TRAJ34*01	CASSQVRGGWTGELFF	TRBV14*01		TRBJ2-2*01	HomoSapiens	HLA-DRA*01	HLA-DRB1*04:02	MHCII	HIKEYLNKIQNSLST	CSP	PlasmodiumFalciparum
CATDEVRDTDKLIF	TRAV17*01	TRAJ34*01	CASSQVRGGWTGELFF	TRBV14*01		TRBJ2-2*01	HomoSapiens	HLA-DRA*01	HLA-DRB1*04:02	MHCII	YLNKIQNSLSTEWSP	CSP	PlasmodiumFalciparum
CAASDTDKLIF	TRAV29/DV5*01	TRAJ34*01	CASSPQRGEQYF	TRBV18*01		TRBJ2-7*01	HomoSapiens	HLA-DRA*01:01:01	HLA-DRB1*07:01	MHCII	SLFFSAQPFEITAST	APOB	HomoSapiens
CIVRVWYNTDKLIF	TRAV26-1*01	TRAJ34*01	CASTQRDRDTGELFF	TRBV19*01	TRBD1	TRBJ2-2*01	HomoSapiens	HLA-DPA*01:03	HLA-DPB*04:01	MHCII	TFEYVSQPFLMDLE	Spike	SARS-CoV-2
CAVRDPGNTDKLIF	TRAV1-2*01	TRAJ34*01	CSARASGGEAKNIQYF	TRBV20-1*01		TRBJ2-4*01	HomoSapiens	HLA-DRA*01:01	HLA-DRB5*01:01	MHCII	AAVVRFQEAANKQKQ	Rv3874	M.tuberculosis
CAVSVNTDKLIF	TRAV8-6*01	TRAJ34*01	CSAPPLAGDETQYF	TRBV20-1*01		TRBJ2-5*01	HomoSapiens	HLA-DQA1*01:03	HLA-DQB1*05:01	MHCII	YVMAYVMAGVGS	HER2	HomoSapiens
CAAEASNTNKVVF	TRAV4N-4*01	TRAJ34*01	CASSLNNANSDYTF	TRBV26*01		TRBJ1-2*01	MusMusculus	H-2Eb1	H-2Eb1	MHCII	ADGLAYFRSSFKGG	MCC	HomoSapiens
CAAEASNTNKVVF	TRAV4N-4*01	TRAJ34*01	CASSLNNANSDYTF	TRBV26*01		TRBJ1-2*01	MusMusculus	H-2Eb1	H-2Eb1	MHCII	ANGVAFFLTPFKA	MCC	HomoSapiens
CALSELANTDKLIF	TRAV19*01	TRAJ34*01	CASSPGVQGTVQPQHF	TRBV27*01		TRBJ1-5*01	HomoSapiens	HLA-DRA*01:01	HLA-DRB1*04:01	MHCII	PKYVKQNTLKLAT	HA	InfluenzaA
CALRGDKLIF		TRAJ34*01	CASTSGGTYNEQFF	TRBV28*01		TRBJ2-1*01	HomoSapiens	HLA-DRA*01:01	HLA-DRB1*04:01	MHCII	PKYVKQNTLKLAT	HA	InfluenzaA
CAMRANTDKLIF	TRAV12-3*01	TRAJ34*01	CASRLGNTGELFF	TRBV28*01		TRBJ2-2*01	HomoSapiens	HLA-DQA1*05:01	HLA-DQB1*03:01	MHCII	MTEYKLVVVGAGDVGKSALTIQLI	KRAS	HomoSapiens
CAMRANTDKLIF	TRAV12-3*01	TRAJ34*01	CASRQGNTGELFF	TRBV28*01		TRBJ2-2*01	HomoSapiens	HLA-DQA1*05:01	HLA-DQB1*03:01	MHCII	MTEYKLVVVGAGDVGKSALTIQLI	KRAS	HomoSapiens
CVVRGSYNTDKLIF	TRAV10*01	TRAJ34*01	CASRTTAGADTQYF	TRBV5-4*01		TRBJ2-3*01	HomoSapiens	HLA-DRA*01:01:01	HLA-DRB1*07:01	MHCII	SLFFSAQPFEITAST	APOB	HomoSapiens
SYNTDKLIF	TRAV10*01	TRAJ34*01	CASRTTAGADTQYF	TRBV5-4*01		TRBJ2-3*01	HomoSapiens	HLA-DRA*01:01:01	HLA-DRB1*07:01	MHCII	SLFFSAQPFEITAST	APOB	HomoSapiens
CAVRDYGTDKLIF	TRAV3*01	TRAJ34*01	CASRTSGITDTQYF	TRBV6-1*01		TRBJ2-3*01	HomoSapiens	HLA-DRA*01:01:01	HLA-DRB1*07:01	MHCII	SLFFSAQPFEITAST	APOB	HomoSapiens
YGSTDKLIF	TRAV39*01	TRAJ34*01	CASSQGGGGGAGELFF	TRBV6-5*01		TRBJ2-2*01	HomoSapiens	HLA-DRA*01:01	HLA-DRB1*04:01	MHCII	PKYVKQNTLKLAT	HA	InfluenzaA
CAGPYNTDKLIF	TRAV8-6*01	TRAJ34*01	CASSLASAGGTDTQYF	TRBV7-6*01		TRBJ2-3*01	HomoSapiens	HLA-DQA1*05:01	HLA-DQB1*02:01	MHCII	PFPQPELPY	Gliadin	TriticumAestivum
CAVNWGDKLIF	TRAV12-2*01	TRAJ34*01	CASSPDIEAFF	TRBV7-9*01	TRBD1	TRBJ1-1*01	HomoSapiens	HLA-DPA*01:03	HLA-DPB*04:01	MHCII	TFEYVSQPFLMDLE	Spike	SARS-CoV-2
CAVAPTYNTDKLIF	TRAV8-3*01	TRAJ34*01	CASSSKGGAGELFF	TRBV7-9*03	TRBD2*01	TRBJ2-2*01	HomoSapiens	DPA1*02:02	DPB1*05:01	MHCII	DKSMKVTVAFNQF	pCj1	CryptomeriaJaponica
CAAEYNTDKLIF	TRAV13-1*01	TRAJ34*01					HomoSapiens	HLA-DRA*01	HLA-DRB1*01	MHCII	PKYVKQNTLKLAT	HA	InfluenzaA
CAALRYNTDKLIF	TRAV38-1*01	TRAJ34*01					HomoSapiens	HLA-DRA*01	HLA-DRB1*01	MHCII	GLIYNRMGAVTTEV	M1	InfluenzaA
CAASAGCYNTDKLIF	TRAV29/DV5*01	TRAJ34*01					HomoSapiens	HLA-DRA*01	HLA-DRB1*01:01	MHCII	FRDYVDRFYKTLRAEQASQE	Gag	HIV-1
CAASAGSYNSDKLIF	TRAV29/DV5*01	TRAJ34*01					HomoSapiens	HLA-DRA*01	HLA-DRB1*01:01	MHCII	FRDYVDRFYKTLRAEQASQE	Gag	HIV-1
CAASAGSYNTDKLIF	TRAV29/DV5*01	TRAJ34*01					HomoSapiens	HLA-DRA*01	HLA-DRB1*01:01	MHCII	FRDYVDRFYKTLRAEQASQE	Gag	HIV-1
CAASAGSYNTDKLIF	TRAV29/DV5*01	TRAJ34*01					HomoSapiens	HLA-DRA*01	HLA-DRB1*01:01	MHCII	FRDYVDRFYKTLRAEQASQE	Gag	HIV-1
CAASAGSYNTDKLIF	TRAV29/DV5*01	TRAJ34*01					HomoSapiens	HLA-DRA*01	HLA-DRB1*07:01	MHCII	FRDYVDRFYKTLRAEQASQE	Gag	HIV-1
CAASGTDKLIF	TRAV13-1*01	TRAJ34*01					HomoSapiens	HLA-DRA*01	HLA-DRB1*01	MHCII	PKYVKQNTLKLAT	HA	InfluenzaA
CAENGSSGTDKLIF	TRAV13-2*01	TRAJ34*01					HomoSapiens	HLA-DRA*01	HLA-DRB1*01	MHCII	DPFRLLQNSQVFS	NP	InfluenzaA
CAENHNTDKLIF	TRAV13-2*01	TRAJ34*01					HomoSapiens	HLA-DRA*01	HLA-DRB1*01	MHCII	DPFRLLQNSQVFS	NP	InfluenzaA
CAFDNADKLIF	TRAV24*01	TRAJ34*01					HomoSapiens	HLA-DRA*01:01	HLA-DRB1*15:02	MHCII	FRDYVDRFYKTLRAEQASQE	Gag	HIV-1
CAFDNTDKLIF	TRAV24*01	TRAJ34*01					HomoSapiens	HLA-DRA*01:01	HLA-DRB5*01:01	MHCII	FRDYVDRFYKTLRAEQASQE	Gag	HIV-1
CAFDNTDKLIF	TRAV24*01	TRAJ34*01					HomoSapiens	HLA-DRA*01:01	HLA-DRB1*15:02	MHCII	FRDYVDRFYKTLRAEQASQE	Gag	HIV-1
CAFLRYNTDKLIF	TRAV38-1*01	TRAJ34*01					HomoSapiens	HLA-DRA*01	HLA-DRB1*01	MHCII	GLIYNRMGAVTTEV	M1	InfluenzaA
CAFLRYNTDKLIF	TRAV38-1*01	TRAJ34*01					HomoSapiens	HLA-DRA*01	HLA-DRB1*01	MHCII	GLIYNRMGAVTTEV	M1	InfluenzaA
CAFMKPPWGTDKLIF	TRAV38-1*01	TRAJ34*01					HomoSapiens	HLA-DRA*01	HLA-DRB1*01	MHCII	GLIYNRMGAVTTEV	M1	InfluenzaA
CALTANTDKLIF	TRAV19*01	TRAJ34*01					HomoSapiens	HLA-DRA*01	HLA-DRB1*01	MHCII	QARQMVQAMRTIGTHP	M1	InfluenzaA
CAMRERNTDKLIF	TRAV14/DV4*01	TRAJ34*01					HomoSapiens	HLA-DRA*01	HLA-DRB1*01	MHCII	DPFRLLQNSQVFS	NP	InfluenzaA
CAPSAGTYNTDKLIF	TRAV29/DV5*01	TRAJ34*01					HomoSapiens	HLA-DRA*01	HLA-DRB1*01:01	MHCII	FRDYVDRFYKTLRAEQASQE	Gag	HIV-1
CASGNTDKLIF	TRAV24*01	TRAJ34*01					HomoSapiens	HLA-DRA*01:01	HLA-DRB1*15:01	MHCII	FRDYVDRFYKTLRAEQASQE	Gag	HIV-1
CASLYNTDKLIF	TRAV24*01	TRAJ34*01					HomoSapiens	HLA-DRA*01:01	HLA-DRB1*01:01	MHCII	FRDYVDRFYKTLRAEQASQE	Gag	HIV-1
CAVEGYNTDKLIF	TRAV2*01	TRAJ34*01					HomoSapiens	HLA-DRA*01	HLA-DRB1*01	MHCII	GLIYNRMGAVTTEV	M1	InfluenzaA
CAVEGYNTDKLIF	TRAV2*01	TRAJ34*01					HomoSapiens	HLA-DRA*01	HLA-DRB1*01	MHCII	GLIYNRMGAVTTEV	M1	InfluenzaA
CAVFTDKLIF	TRAV21*01	TRAJ34*01					HomoSapiens	HLA-DRA*01	HLA-DRB1*01	MHCII	GLIYNRMGAVTTEV	M1	InfluenzaA
CAVSEDTDKLIF	TRAV8-4*01	TRAJ34*01					HomoSapiens	HLA-DRA*01	HLA-DRB1*01	MHCII	GMFNMLSTVLGVS	PB1	InfluenzaA
CAVSEDTDKLIF	TRAV8-4*01	TRAJ34*01					HomoSapiens	HLA-DRA*01	HLA-DRB1*01	MHCII	PKYVKQNTLKLAT	HA	InfluenzaA
CAVSESTDKLIF	TRAV8-6*01	TRAJ34*01					HomoSapiens	HLA-DRA*01	HLA-DRB1*01	MHCII	PKYVKQNTLKLAT	HA	InfluenzaA
CAVSPHNTDKLIF	TRAV8-6*01	TRAJ34*01					HomoSapiens	HLA-DRA*01	HLA-DRB1*01	MHCII	GLIYNRMGAVTTEV	M1	InfluenzaA
CAVSTGADKLIF	TRAV2*01	TRAJ34*01					HomoSapiens	HLA-DRA*01	HLA-DRB1*01	MHCII	GLIYNRMGAVTTEV	M1	InfluenzaA
CAYRSALGTDKLIF	TRAV38-2/DV8*01	TRAJ34*01					HomoSapiens	HLA-DRA*01	HLA-DRB1*01	MHCII	QARQMVQAMRTIGTHP	M1	InfluenzaA
CAYRSALNTDKLIF	TRAV38-2/DV8*01	TRAJ34*01					HomoSapiens	HLA-DRA*01	HLA-DRB1*01	MHCII	QARQMVQAMRTIGTHP	M1	InfluenzaA
CAYRSALVGTDKLIF	TRAV38-2/DV8*01	TRAJ34*01					HomoSapiens	HLA-DRA*01	HLA-DRB1*01	MHCII	QARQMVQAMRTIGTHP	M1	InfluenzaA
CGTEKVNTDKLIF	TRAV30*01	TRAJ34*01					HomoSapiens	HLA-DRA*01	HLA-DRB1*01	MHCII	PKYVKQNTLKLAT	HA	InfluenzaA
CILRDYNTDKLIF	TRAV26-2*01	TRAJ34*01					HomoSapiens	HLA-DRA*01	HLA-DRB1*01	MHCII	GLIYNRMGAVTTEV	M1	InfluenzaA
CIRVRSYNTDKLIF	TRAV26-2*01	TRAJ34*01					HomoSapiens	HLA-DRA*01	HLA-DRB1*01	MHCII	GLIYNRMGAVTTEV	M1	InfluenzaA
CIVSAQSYNTDKLIF	TRAV26-1*01	TRAJ34*01					HomoSapiens	HLA-DRA*01	HLA-DRB1*01	MHCII	QARQMVQAMRTIGTHP	M1	InfluenzaA
CAASRWGGFGNVLHC	TRAV29/DV5*01	TRAJ35	CASSVGGLAGTDTQYF	TRBV9*01		TRBJ2-3*01	HomoSapiens	HLA-DRA*01:01:01	HLA-DRB1*07:01	MHCII	SLFFSAQPFEITAST	APOB	HomoSapiens
CALSEAYGQKLLF	TRAV29/DV5*01	TRAJ35	CASSVGGLAGTDTQYF	TRBV9*01		TRBJ2-3*01	HomoSapiens	HLA-DRA*01:01:01	HLA-DRB1*07:01	MHCII	SLFFSAQPFEITAST	APOB	HomoSapiens
CAVPQLPFGNVLHC	TRAV20*01	TRAJ35					HomoSapiens	HLA-DRA*01	HLA-DRB1*01	MHCII	SGPLKAEIAQRLED	M1	InfluenzaA
CVVSGFGNVLHC	TRAV12-1*01	TRAJ35					HomoSapiens	HLA-DRA*01	HLA-DRB1*01	MHCII	SGPLKAEIAQRLED	M1	InfluenzaA
CALKYGANNLFF	TRAV6*01	TRAJ36*01	CASSPTTGGDEAFF	TRBV18*01	TRBD1*01	TRBJ1-1*01	HomoSapiens	HLA-DQA1*03:01	HLA-DQB1*02:01	MHCII	QVELGGGPGAG	INS	HomoSapiens
CASPRRTGANNLFF	TRAV12-3*01	TRAJ36*01	CSPRDRGKDTQYF	TRBV20-1*01		TRBJ2-3*01	HomoSapiens	HLA-DRA*01:01:01	HLA-DRB1*07:01	MHCII	SLFFSAQPFEITAST	APOB	HomoSapiens
CIVRVTSDQTGANNLFF	TRAV26-1*01	TRAJ36*01	CSARDRVRNEQYF	TRBV20-1*01		TRBJ2-7*01	HomoSapiens	HLA-DRA*01:01	HLA-DRB1*04:05	MHCII	HWFVTQRNFYEPQII	Spike	SARS-CoV-2
CAVGATGANNLFF	TRAV8-3*01	TRAJ36*01	CASRRGGDSYEQYF	TRBV28*01		TRBJ2-7*01	HomoSapiens	HLA-DRA*01:01:01	HLA-DRB1*07:01	MHCII	SLFFSAQPFEITAST	APOB	HomoSapiens
CAVEKAGANNLFF	TRAV36/DV7*01	TRAJ36*01	CAWSVRGQVTEAFF	TRBV30*01		TRBJ1-1*01	HomoSapiens	HLA-DRA*01:01:01	HLA-DRB1*07:01	MHCII	SLFFSAQPFEITAST	APOB	HomoSapiens
CAVGETGANNLFF	TRAV8-3*01	TRAJ36*01	CASSEARRYNEQFF	TRBV6-1*01		TRBJ2-1*01	HomoSapiens	HLA-DQA1*03:01:01	HLA-DQB1*03:02:12	MHCII	PSGEGSFQPSQENPQ	Gliadin	TriticumAestivum
CAGAAGANNLFF	TRAV27*01	TRAJ36*01	CASSYSSGGPREQYF	TRBV6-5*01		TRBJ2-7*01	HomoSapiens	HLA-DRA*01:01	HLA-DRB1*04:01	MHCII	PKYVKQNTLKLAT	HA	InfluenzaA
CAESPGANNLFF	TRAV21*01	TRAJ36*01	CASSPQGGRHGYTF	TRBV6-6*01		TRBJ1-2*01	HomoSapiens	HLA-DRA*01:01	HLA-DRB1*04:01	MHCII	PKYVKQNTLKLAT	HA	InfluenzaA
CAVRGPTGANNLFF	TRAV3*01	TRAJ36*01	CASSLGQGGANVLTF	TRBV7-2*01		TRBJ2-6*01	HomoSapiens	HLA-DRA*01:01:01	HLA-DRB1*07:01	MHCII	SLFFSAQPFEITAST	APOB	HomoSapiens
CAEKSGANNLFF	TRAV13-2*01	TRAJ36*01					HomoSapiens	HLA-DRA*01	HLA-DRB1*01	MHCII	SGPLKAEIAQRLED	M1	InfluenzaA
CAFQTGANNLFF	TRAV24*01	TRAJ36*01					HomoSapiens	HLA-DRA*01	HLA-DRB5*01:01	MHCII	FRDYVDRFYKTLRAEQASQE	Gag	HIV-1
CAFQTGANNLFF	TRAV24*01	TRAJ36*01					HomoSapiens	HLA-DRA*01	HLA-DRB1*07:01	MHCII	FRDYVDRFYKTLRAEQASQE	Gag	HIV-1
CAIQTGANNLFF	TRAV24*01	TRAJ36*01					HomoSapiens	HLA-DRA*01	HLA-DRB5*01:01	MHCII	FRDYVDRFYKTLRAEQASQE	Gag	HIV-1
CALLTGANNLFF	TRAV16*01	TRAJ36*01					HomoSapiens	HLA-DRA*01	HLA-DRB1*01	MHCII	GLIYNRMGAVTTEV	M1	InfluenzaA
CASETGANNLFF	TRAV24*01	TRAJ36*01					HomoSapiens	HLA-DRA*01:01	HLA-DRB1*01:01	MHCII	FRDYVDRFYKTLRAEQASQE	Gag	HIV-1
CAVSEPGANNLFF	TRAV8-6*01	TRAJ36*01					HomoSapiens	HLA-DRA*01	HLA-DRB1*01	MHCII	PKYVKQNTLKLAT	HA	InfluenzaA
CAVSETGANNLFF	TRAV8-6*01	TRAJ36*01					HomoSapiens	HLA-DRA*01	HLA-DRB1*01	MHCII	PKYVKQNTLKLAT	HA	InfluenzaA
CAVSETGANNLFF	TRAV8-6*01	TRAJ36*01					HomoSapiens	HLA-DRA*01	HLA-DRB1*01	MHCII	PKYVKQNTLKLAT	HA	InfluenzaA
CAVSGNGANNLFF	TRAV8-6*01	TRAJ36*01					HomoSapiens	HLA-DRA*01	HLA-DRB1*01	MHCII	PKYVKQNTLKLAT	HA	InfluenzaA
CAVVPTGANNLFF	TRAV2*01	TRAJ36*01					HomoSapiens	HLA-DRA*01	HLA-DRB1*01	MHCII	GMFNMLSTVLGVS	PB1	InfluenzaA
CAVVPTGANNLFF	TRAV2*01	TRAJ36*01					HomoSapiens	HLA-DRA*01	HLA-DRB1*01	MHCII	PKYVKQNTLKLAT	HA	InfluenzaA
CAYGANNLFF	TRAV24*01	TRAJ36*01					HomoSapiens	HLA-DRA*01:01	HLA-DRB1*01:01	MHCII	FRDYVDRFYKTLRAEQASQE	Gag	HIV-1
CAYGANNLFF	TRAV24*01	TRAJ36*01					HomoSapiens	HLA-DRA*01:01	HLA-DRB1*15:02	MHCII	FRDYVDRFYKTLRAEQASQE	Gag	HIV-1
CVFQTGGNNLFF	TRAV24*01	TRAJ36*01					HomoSapiens	HLA-DRA*01:01	HLA-DRB1*15:02	MHCII	FRDYVDRFYKTLRAEQASQE	Gag	HIV-1
CAASVLYGSSNTGKLIF	TRAV29/DV5*01	TRAJ37*01	CASSIVGSGGYNEQFF	TRBV19*01		TRBJ2-1*01	HomoSapiens	HLA-DQA1*05:01	HLA-DQB1*02:01	MHCII	QLQPFPQPELPY	Gluten	Wheat
CAVGASGNTGKLIF	TRAV8-3*01	TRAJ37*01	CASSLRDGYTGELFF	TRBV19*01		TRBJ2-2*01	HomoSapiens	HLA-DRA*01:02:03	HLA-DRB3*03:01:01	MHCII	QHIRCNIPKRISA	Mimotope	E.Coli
CAVQADGNTGKLIF	TRAV9-1*01	TRAJ37*01	CSAYRTWDQETQYF	TRBV20-1*01		TRBJ2-5*01	HomoSapiens	HLA-DQA1*05:01	HLA-DQB1*02:01	MHCII	PFPQPELPY	Gliadin	TriticumAestivum
CVVVSNTGKLIF	TRAV12-1*01	TRAJ37*01	CASSQWVSGEDEQFF	TRBV23-1	TRBD2*01	TRBJ2-1*01	HomoSapiens	HLA-DQA1*03:01	HLA-DQB1*02:01	MHCII	GQVELGGGNAVEVCK	INS	HomoSapiens
CAVDSSSNTGKLIF	TRAV8-4*01	TRAJ37*01	CATSAEGGRRSEQFF	TRBV24-1*01		TRBJ2-1*01	HomoSapiens	HLA-DRA*01:01	HLA-DRB1*04:01	MHCII	PKYVKQNTLKLAT	HA	InfluenzaA
CAGQPGSSNTGKLIF	TRAV35*01	TRAJ37*01	CSAGQGETQYF	TRBV29-1*01		TRBJ2-5*01	HomoSapiens	HLA-DQA1*05:01	HLA-DQB1*02:01	MHCII	QLQPFPQPELPY	Gluten	Wheat
CAASWGSSNTGKLIF	TRAV13-1*01	TRAJ37*01	CASSLGRMNTEAFF	TRBV5-4*01		TRBJ1-1*01	HomoSapiens	HLA-DRA*01:01	HLA-DRB1*03:01	MHCII	AALALLLLDRLNQLE	Nucleocapsid	SARS-CoV-2
CAVRDSGNTGKLIF	TRAV1-1*01	TRAJ37*01	CASSLRSRGYEQYF	TRBV5-6*01		TRBJ2-7*01	HomoSapiens	HLA-DQA1*01:02	HLA-DQB1*06:02	MHCII	LTDEQRAAALEKAAA	Rv1388	M.tuberculosis
CAVRDRGSSNTGKLIF	TRAV3*01	TRAJ37*01	CVPGSYNEQFF	TRBV5-8*01		TRBJ2-1*01	HomoSapiens	HLA-DRA*01:01:01	HLA-DRB1*07:01	MHCII	SLFFSAQPFEITAST	APOB	HomoSapiens
CAMSPGSSNTGKLIF		TRAJ37*01	CASSVGYNQPQHF	TRBV6-1*01		TRBJ1-5*01	HomoSapiens	HLA-DRA*01:01	HLA-DRB1*04:01	MHCII	PKYVKQNTLKLAT	HA	InfluenzaA
CAVTGSSNTGKLIF	TRAV8-1*01	TRAJ37*01	CASSLDRQAEAFF	TRBV7-2*01		TRBJ1-1*01	HomoSapiens	HLA-DRA*01:01	HLA-DRB1*03:01	MHCII	NFSQILPDPSKPSKR	Spike	SARS-CoV-2
CLVGHGSSNTGKLIF	TRAV4*01	TRAJ37*01	CASSLRWGDGGKLFF	TRBV7-2*01		TRBJ2-2*01	HomoSapiens	HLA-DQA1*05:01	HLA-DQB1*02:01	MHCII	PQPELPYPQPE	Gliadin	TriticumAestivum
CAAAAGNTGKLIF	TRAV13-1*01	TRAJ37*01	CASSLAGSQYNSPLHF	TRBV7-9*01		TRBJ1-6*01	HomoSapiens	HLA-DRA*01:01:01	HLA-DRB1*07:01	MHCII	SLFFSAQPFEITAST	APOB	HomoSapiens
CAVSGRFSGNTGKLIF	TRAV8-6*01	TRAJ37*01	CASSLIRESYGYTF	TRBV7-9*01		TRBJ1-2*01	HomoSapiens	HLA-DRA*01:01:01	HLA-DRB1*07:01	MHCII	SLFFSAQPFEITAST	APOB	HomoSapiens
CAANRGGNTGKLIF	TRAV29/DV5*01	TRAJ37*01					HomoSapiens	HLA-DRA*01	HLA-DRB1*01	MHCII	DPFRLLQNSQVFS	NP	InfluenzaA
CAESHGSSNTGKLIF	TRAV5*01	TRAJ37*01					HomoSapiens	HLA-DRA*01	HLA-DRB1*01	MHCII	SGPLKAEIAQRLED	M1	InfluenzaA
CAGILHGSSNTGKLIF	TRAV25*01	TRAJ37*01					HomoSapiens	HLA-DRA*01	HLA-DRB1*01	MHCII	GMFNMLSTVLGVS	PB1	InfluenzaA
CALPHGSSNTGKLIF	TRAV24*01	TRAJ37*01					HomoSapiens	HLA-DRA*01:01	HLA-DRB1*11:01	MHCII	FRDYVDRFYKTLRAEQASQE	Gag	HIV-1
CALRSPRQSNTGKLIF	TRAV9-2*01	TRAJ37*01					HomoSapiens	HLA-DRA*01	HLA-DRB1*01	MHCII	PKYVKQNTLKLAT	HA	InfluenzaA
CAYRSLFSSSNTGKLIF	TRAV38-2/DV8*01	TRAJ37*01					HomoSapiens	HLA-DRA*01	HLA-DRB1*01	MHCII	QARQMVQAMRTIGTHP	M1	InfluenzaA
CAVTVVNAGNNRKLIW	TRAV8-1*01	TRAJ38*01	CASSLGLPGTDTQYF	TRBV12-4*01		TRBJ2-3*01	HomoSapiens	HLA-DRA*01:01	HLA-DRB1*11:01	MHCII	GAVGVGKSAL	KRAS	HomoSapiens
CALTRSAGNNRKLIW	TRAV19*01	TRAJ38*01	CASSFKRGLGDEQFF	TRBV19*01		TRBJ2-1*01	HomoSapiens	HLA-DRA*01:01	HLA-DRB1*04:01	MHCII	PKYVKQNTLKLAT	HA	InfluenzaA
CILLGAGNNRKLIW	TRAV26-2*01	TRAJ38*01	CASSMLPASNYGYTF	TRBV19*01		TRBJ1-2*01	HomoSapiens	HLA-DRA*01:01:01	HLA-DRB1*07:01	MHCII	SLFFSAQPFEITAST	APOB	HomoSapiens
CAEGDPAGNNRKLIW	TRAV13-2*01	TRAJ38*01					HomoSapiens	HLA-DRA*01	HLA-DRB1*01	MHCII	SGPLKAEIAQRLED	M1	InfluenzaA
CAEGDYAGNNRKLIW	TRAV13-2*01	TRAJ38*01					HomoSapiens	HLA-DRA*01	HLA-DRB1*01	MHCII	SGPLKAEIAQRLED	M1	InfluenzaA
CAFDNRKLIW	TRAV24*01	TRAJ38*01					HomoSapiens	HLA-DRA*01	HLA-DRB1*01:01	MHCII	FRDYVDRFYKTLRAEQASQE	Gag	HIV-1
CAFDNRKLIW	TRAV24*01	TRAJ38*01					HomoSapiens	HLA-DRA*01:01	HLA-DRB1*01:01	MHCII	FRDYVDRFYKTLRAEQASQE	Gag	HIV-1
CAFDNRKLIW	TRAV24*01	TRAJ38*01					HomoSapiens	HLA-DRA*01:01	HLA-DRB5*01:01	MHCII	FRDYVDRFYKTLRAEQASQE	Gag	HIV-1
CAFYPPGNNRKLIW	TRAV24*01	TRAJ38*01					HomoSapiens	HLA-DRA*01:01	HLA-DRB1*01:01	MHCII	FRDYVDRFYKTLRAEQASQE	Gag	HIV-1
CAGAAAAGNNRKLIW	TRAV27*01	TRAJ38*01					HomoSapiens	HLA-DRA*01	HLA-DRB1*01	MHCII	QARQMVQAMRTIGTHP	M1	InfluenzaA
CAHNAGNNRKLIW	TRAV24*01	TRAJ38*01					HomoSapiens	HLA-DRA*01:01	HLA-DRB1*01:01	MHCII	FRDYVDRFYKTLRAEQASQE	Gag	HIV-1
CARDDRKLIW	TRAV24*01	TRAJ38*01					HomoSapiens	HLA-DRA*01:01	HLA-DRB1*15:01	MHCII	FRDYVDRFYKTLRAEQASQE	Gag	HIV-1
CARDDRKLIW	TRAV24*01	TRAJ38*01					HomoSapiens	HLA-DRA*01:01	HLA-DRB5*01:01	MHCII	FRDYVDRFYKTLRAEQASQE	Gag	HIV-1
CLVGDLGANAGNMLTF	TRAV4*01	TRAJ39*01	CASSLETGTNYEQYF	TRBV11-3*01		TRBJ2-7*01	HomoSapiens	HLA-DPA1*01:03	HLA-DPB1*04:01	MHCII	FNNFTVSFWLRVPKVSASHLE	TT	HomoSapiens
CAMRPNNAGNMLTF	TRAV14/DV4*01	TRAJ39*01	CATSRGNQGPNQPQHF	TRBV15*01	TRBD1*01	TRBJ1-5*01	HomoSapiens	HLA-DQA1*03:01	HLA-DQB1*02:01	MHCII	GQVELGGGNAVEVCK	INS	HomoSapiens
CLVGDLGANAGNMLTF	TRAV4*01	TRAJ39*01	CASSIATTNTGELFF	TRBV19*01		TRBJ2-2*01	HomoSapiens	HLA-DPA1*01:03	HLA-DPB1*04:01	MHCII	FNNFTVSFWLRVPKVSASHLE	TT	HomoSapiens
CIVRVGYNAGNMLTF	TRAV26-1*01	TRAJ39*01	CSAIAGPNQPQHF	TRBV20-1*01	TRBD2*01	TRBJ1-5*01	HomoSapiens	HLA-DQA1*03:01	HLA-DQB1*02:01	MHCII	GQVELGGGNAVEVCK	INS	HomoSapiens
CAQRENAGNMLTF	TRAV3*01	TRAJ39*01	CASRRGGDSYEQYF	TRBV28*01		TRBJ2-7*01	HomoSapiens	HLA-DRA*01:01:01	HLA-DRB1*07:01	MHCII	SLFFSAQPFEITAST	APOB	HomoSapiens
CIVRVNNAGNMLTF	TRAV26-1*01	TRAJ39*01	CASSRLDNGYTF	TRBV28*01	TRBD2*01	TRBJ1-2*01	HomoSapiens	HLA-DQA1*03:01	HLA-DQB1*02:01	MHCII	GQVELGGGNAVEVCK	INS	HomoSapiens
CALDMVAGAGNMLTF	TRAV6*01	TRAJ39*01	CAWALHRDSPLHF	TRBV30*01		TRBJ1-6*01	HomoSapiens	HLA-DQA1*01:02	HLA-DQB1*02:01	MHCII	PNANPNVDPNANPNV	CSP	PlasmodiumFalciparum
CALDMVAGAGNMLTF	TRAV6*01	TRAJ39*01	CAWALHRDSPLHF	TRBV30*01		TRBJ1-6*01	HomoSapiens	HLA-DQA1*02:01	HLA-DQB1*06:03	MHCII	PNANPNVDPNANPNV	CSP	PlasmodiumFalciparum
CATDRGNMLTF	TRAV17*01	TRAJ39*01	CAWSGPAGSMSGELFF	TRBV30*01		TRBJ2-2*01	HomoSapiens	HLA-DRA*01:01	HLA-DRB1*11:01	MHCII	VGGNYNYLYRLFRKS	Spike	SARS-CoV-2
CVVPNNAGNMLTF	TRAV12-1*01	TRAJ39*01	CASSLRDRDIGELFF	TRBV4-3*01		TRBJ2-2*01	HomoSapiens	HLA-DRA*01:01:01	HLA-DRB1*07:01	MHCII	SLFFSAQPFEITAST	APOB	HomoSapiens
CAVNARNAGNMLTF	TRAV8-1*01	TRAJ39*01	CASSFDGETQYF	TRBV5-1*01		TRBJ2-5*01	HomoSapiens	HLA-DQA1*05:01	HLA-DQB1*02:01	MHCII	QLQPFPQPELPY	Gluten	Wheat
CAVNARNAGNMLTF	TRAV8-1*01	TRAJ39*01	CASSFDAETQYF	TRBV5-1*01		TRBJ2-5*01	HomoSapiens	HLA-DQA1*05:01	HLA-DQB1*02:01	MHCII	QLQPFPQPELPY	Gluten	Wheat
CIVSHNAGNMLTF	TRAV26-1*01	TRAJ39*01	CASSLERETQYF	TRBV5-1*01	TRBD2*01	TRBJ2-5*01	HomoSapiens	HLA-DQA1*03:01	HLA-DQB1*02:01	MHCII	VELGGGPGA	INS	HomoSapiens
CIVSHNAGNMLTF	TRAV26-1*01	TRAJ39*01	CASSLERETQYF	TRBV5-1*01	TRBD2*01	TRBJ2-5*01	HomoSapiens	HLA-DQA1*03:01	HLA-DQB1*02:01	MHCII	GQVELGGGPGAESCQ	INS	HomoSapiens
CIVSHNAGNMLTF	TRAV26-1*01	TRAJ39*01	CASSLERETQYF	TRBV5-1*01	TRBD2*01	TRBJ2-5*01	HomoSapiens	HLA-DQA1*03:01	HLA-DQB1*02:01	MHCII	GQVELGGGSSPETCI	INS	HomoSapiens
CIVSHNAGNMLTF	TRAV26-1*01	TRAJ39*01	CASSLERETQYF	TRBV5-1*01	TRBD2*01	TRBJ2-5*01	HomoSapiens	HLA-DQA1*03:01	HLA-DQB1*02:01	MHCII	GQVELGGGNAVEVCK	INS	HomoSapiens
CIVSHNAGNMLTF	TRAV26-1*01	TRAJ39*01	CASSLERETQYF	TRBV5-1*01		TRBJ2-5*01	HomoSapiens	HLA-DQA1*03:01	HLA-DQB1*03:02	MHCII	GQVELGGGNAVEVCKGS	Synthetic	HomoSapiens
CIVSHNAGNMLTF	TRAV26-1*01	TRAJ39*01	CASSLERETQYF	TRBV5-1*01	TRBD2*01	TRBJ2-5*01	HomoSapiens	HLA-DQA1*03:01	HLA-DQB1*02:01	MHCII	GQVELGGGPGAESCQ	INS	HomoSapiens
CIVSHNAGNMLTF	TRAV26-1*01	TRAJ39*01	CASSLERETQYF	TRBV5-1*01	TRBD2*01	TRBJ2-5*01	HomoSapiens	HLA-DQA1*03:01	HLA-DQB1*02:01	MHCII	GQVELGGGSSPETCI	INS	HomoSapiens
CIVSHNAGNMLTF	TRAV26-1*01	TRAJ39*01	CASSLERETQYF	TRBV5-1*01	TRBD2*01	TRBJ2-5*01	HomoSapiens	HLA-DQA1*03:01	HLA-DQB1*02:01	MHCII	GQVELGGGNAVEVCK	INS	HomoSapiens
CAVSPGNAGNMLTF	TRAV8-4*01	TRAJ39*01	CASRDHNTQYF	TRBV6-4*01	TRBD1	TRBJ2-3*01	HomoSapiens	HLA-DPA*01:03	HLA-DPB*04:01	MHCII	TFEYVSQPFLMDLE	Spike	SARS-CoV-2
CAVALNNNAGNMLTF	TRAV20*01	TRAJ39*01	CASSVAPGSDTQYF	TRBV9*01		TRBJ2-3*01	HomoSapiens	HLA-DQA1*03:01:01	HLA-DQB1*03:02:12	MHCII	APSGEGSFQPSQENPQ	DQ8-GLIA-ALPHA1	TriticumAestivum
CVVNMRSNAGNMLTF	TRAV12-1*01	TRAJ39*01	CASSKAVGNWAEAFF	TRBV9*01		TRBJ1-1*01	HomoSapiens	HLA-DRA*01:01:01	HLA-DRB1*07:01	MHCII	SLFFSAQPFEITAST	APOB	HomoSapiens
CAASDGMAGNMLTF	TRAV29/DV5*01	TRAJ39*01					HomoSapiens	HLA-DRA*01	HLA-DRB5*01:01	MHCII	FRDYVDRFYKTLRAEQASQE	Gag	HIV-1
CAFCNAGNMLTF	TRAV24*01	TRAJ39*01					HomoSapiens	HLA-DRA*01:01	HLA-DRB1*15:01	MHCII	FRDYVDRFYKTLRAEQASQE	Gag	HIV-1
CAFCNAGNMLTF	TRAV24*01	TRAJ39*01					HomoSapiens	HLA-DRA*01:01	HLA-DRB1*15:02	MHCII	FRDYVDRFYKTLRAEQASQE	Gag	HIV-1
CAFMRYNAGNMLTF	TRAV38-1*01	TRAJ39*01					HomoSapiens	HLA-DRA*01	HLA-DRB1*01	MHCII	GLIYNRMGAVTTEV	M1	InfluenzaA
CAFMRYNAGNMLTF	TRAV38-1*01	TRAJ39*01					HomoSapiens	HLA-DRA*01	HLA-DRB1*01	MHCII	GLIYNRMGAVTTEV	M1	InfluenzaA
CAFNNYNAGNMLTF	TRAV38-1*01	TRAJ39*01					HomoSapiens	HLA-DRA*01	HLA-DRB1*01	MHCII	GLIYNRMGAVTTEV	M1	InfluenzaA
CAFPNAGNMLTF	TRAV24*01	TRAJ39*01					HomoSapiens	HLA-DRA*01:01	HLA-DRB1*11:01	MHCII	FRDYVDRFYKTLRAEQASQE	Gag	HIV-1
CAFQNAGNMLTF	TRAV24*01	TRAJ39*01					HomoSapiens	HLA-DRA*01:01	HLA-DRB1*15:01	MHCII	FRDYVDRFYKTLRAEQASQE	Gag	HIV-1
CAFRMAGNMLTF	TRAV24*01	TRAJ39*01					HomoSapiens	HLA-DRA*01:01	HLA-DRB5*01:01	MHCII	FRDYVDRFYKTLRAEQASQE	Gag	HIV-1
CAFRNAGNMLTF	TRAV24*01	TRAJ39*01					HomoSapiens	HLA-DRA*01:01	HLA-DRB5*01:01	MHCII	FRDYVDRFYKTLRAEQASQE	Gag	HIV-1
CAFRNAGNMLTF	TRAV24*01	TRAJ39*01					HomoSapiens	HLA-DRA*01:01	HLA-DRB1*11:01	MHCII	FRDYVDRFYKTLRAEQASQE	Gag	HIV-1
CAFRNAGNMLTF	TRAV24*01	TRAJ39*01					HomoSapiens	HLA-DRA*01:01	HLA-DRB1*11:01	MHCII	FRDYVDRFYKTLRAEQASQE	Gag	HIV-1
CAFRNAGNMLTF	TRAV24*01	TRAJ39*01					HomoSapiens	HLA-DRA*01:01	HLA-DRB1*11:01	MHCII	FRDYVDRFYKTLRAEQASQE	Gag	HIV-1
CAFRRAGNMLTF	TRAV24*01	TRAJ39*01					HomoSapiens	HLA-DRA*01:01	HLA-DRB5*01:01	MHCII	FRDYVDRFYKTLRAEQASQE	Gag	HIV-1
CAHRENNAGNMLTF	TRAV16*01	TRAJ39*01					HomoSapiens	HLA-DRA*01	HLA-DRB1*01	MHCII	GLIYNRMGAVTTEV	M1	InfluenzaA
CALDNAGHMLTF	TRAV24*01	TRAJ39*01					HomoSapiens	HLA-DRA*01	HLA-DRB1*07:01	MHCII	FRDYVDRFYKTLRAEQASQE	Gag	HIV-1
CALEGNAGNMLTF	TRAV6*01	TRAJ39*01					HomoSapiens	HLA-DRA*01:01	HLA-DRB1*11:01	MHCII	DRFYKTLRAEQASQEV	Gag	HIV-1
CALGNAGNMLTF	TRAV24*01	TRAJ39*01					HomoSapiens	HLA-DRA*01	HLA-DRB1*07:01	MHCII	FRDYVDRFYKTLRAEQASQE	Gag	HIV-1
CALGNAGNMLTF	TRAV24*01	TRAJ39*01					HomoSapiens	HLA-DRA*01:01	HLA-DRB1*15:01	MHCII	FRDYVDRFYKTLRAEQASQE	Gag	HIV-1
CALGNAGNMLTF	TRAV24*01	TRAJ39*01					HomoSapiens	HLA-DRA*01:01	HLA-DRB5*01:01	MHCII	FRDYVDRFYKTLRAEQASQE	Gag	HIV-1
CALGNAGNMLTF	TRAV24*01	TRAJ39*01					HomoSapiens	HLA-DRA*01:01	HLA-DRB5*01:01	MHCII	FRDYVDRFYKTLRAEQASQE	Gag	HIV-1
CALGNAGNMLTF	TRAV24*01	TRAJ39*01					HomoSapiens	HLA-DRA*01:01	HLA-DRB1*15:02	MHCII	FRDYVDRFYKTLRAEQASQE	Gag	HIV-1
CALKNAGNMLTF	TRAV24*01	TRAJ39*01					HomoSapiens	HLA-DRA*01:01	HLA-DRB1*11:01	MHCII	FRDYVDRFYKTLRAEQASQE	Gag	HIV-1
CALKQAGNKLTF	TRAV24*01	TRAJ39*01					HomoSapiens	HLA-DRA*01:01	HLA-DRB1*11:01	MHCII	FRDYVDRFYKTLRAEQASQE	Gag	HIV-1
CALNKAGNMLTF	TRAV24*01	TRAJ39*01					HomoSapiens	HLA-DRA*01	HLA-DRB1*07:01	MHCII	FRDYVDRFYKTLRAEQASQE	Gag	HIV-1
CALNKTHNNLTF	TRAV24*01	TRAJ39*01					HomoSapiens	HLA-DRA*01	HLA-DRB5*01:01	MHCII	FRDYVDRFYKTLRAEQASQE	Gag	HIV-1
CALNNAGNMLTF	TRAV24*01	TRAJ39*01					HomoSapiens	HLA-DRA*01	HLA-DRB5*01:01	MHCII	FRDYVDRFYKTLRAEQASQE	Gag	HIV-1
CALNNAGNMLTF	TRAV24*01	TRAJ39*01					HomoSapiens	HLA-DRA*01	HLA-DRB1*11:01	MHCII	FRDYVDRFYKTLRAEQASQE	Gag	HIV-1
CALNNAGNMLTF	TRAV24*01	TRAJ39*01					HomoSapiens	HLA-DRA*01	HLA-DRB5*01:01	MHCII	FRDYVDRFYKTLRAEQASQE	Gag	HIV-1
CALNNAGNMLTF	TRAV24*01	TRAJ39*01					HomoSapiens	HLA-DRA*01	HLA-DRB1*07:01	MHCII	FRDYVDRFYKTLRAEQASQE	Gag	HIV-1
CALNNAGNMLTF	TRAV24*01	TRAJ39*01					HomoSapiens	HLA-DRA*01:01	HLA-DRB1*11:01	MHCII	FRDYVDRFYKTLRAEQASQE	Gag	HIV-1
CALNNAGNMLTF	TRAV24*01	TRAJ39*01					HomoSapiens	HLA-DRA*01:01	HLA-DRB1*01:01	MHCII	FRDYVDRFYKTLRAEQASQE	Gag	HIV-1
CALQNAGNMLTF	TRAV24*01	TRAJ39*01					HomoSapiens	HLA-DRA*01:01	HLA-DRB1*11:01	MHCII	FRDYVDRFYKTLRAEQASQE	Gag	HIV-1
CALRNAGNMLTF	TRAV24*01	TRAJ39*01					HomoSapiens	HLA-DRA*01:01	HLA-DRB1*11:01	MHCII	FRDYVDRFYKTLRAEQASQE	Gag	HIV-1
CALRNAGNMLTF	TRAV24*01	TRAJ39*01					HomoSapiens	HLA-DRA*01:01	HLA-DRB1*11:01	MHCII	FRDYVDRFYKTLRAEQASQE	Gag	HIV-1
CALRQAGNMLTF	TRAV24*01	TRAJ39*01					HomoSapiens	HLA-DRA*01:01	HLA-DRB1*11:01	MHCII	FRDYVDRFYKTLRAEQASQE	Gag	HIV-1
CALRQAGNMLTF	TRAV24*01	TRAJ39*01					HomoSapiens	HLA-DRA*01:01	HLA-DRB5*01:01	MHCII	FRDYVDRFYKTLRAEQASQE	Gag	HIV-1
CALRQAGNMLTF	TRAV24*01	TRAJ39*01					HomoSapiens	HLA-DRA*01:01	HLA-DRB5*01:01	MHCII	FRDYVDRFYKTLRAEQASQE	Gag	HIV-1
CALSEANAGNMLTF	TRAV16*01	TRAJ39*01					HomoSapiens	HLA-DRA*01	HLA-DRB1*01	MHCII	GLIYNRMGAVTTEV	M1	InfluenzaA
CALSEVNNNAGNMLTF	TRAV16*01	TRAJ39*01					HomoSapiens	HLA-DRA*01	HLA-DRB1*01	MHCII	GLIYNRMGAVTTEV	M1	InfluenzaA
CALSGANAGNMLTF	TRAV16*01	TRAJ39*01					HomoSapiens	HLA-DRA*01	HLA-DRB1*01	MHCII	GLIYNRMGAVTTEV	M1	InfluenzaA
CALSPNNAGNMLTF	TRAV16*01	TRAJ39*01					HomoSapiens	HLA-DRA*01	HLA-DRB1*01	MHCII	GLIYNRMGAVTTEV	M1	InfluenzaA
CALSPPNAGNMLTF	TRAV16*01	TRAJ39*01					HomoSapiens	HLA-DRA*01	HLA-DRB1*01	MHCII	GLIYNRMGAVTTEV	M1	InfluenzaA
CALTHNNAGNMLTF	TRAV9-2*01	TRAJ39*01					HomoSapiens	HLA-DRA*01	HLA-DRB1*01	MHCII	PKYVKQNTLKLAT	HA	InfluenzaA
CAPINAGNMLTF	TRAV24*01	TRAJ39*01					HomoSapiens	HLA-DRA*01:01	HLA-DRB5*01:01	MHCII	FRDYVDRFYKTLRAEQASQE	Gag	HIV-1
CARRNADNMLTF	TRAV24*01	TRAJ39*01					HomoSapiens	HLA-DRA*01:01	HLA-DRB5*01:01	MHCII	FRDYVDRFYKTLRAEQASQE	Gag	HIV-1
CARRNAGNMLTF	TRAV24*01	TRAJ39*01					HomoSapiens	HLA-DRA*01:01	HLA-DRB5*01:01	MHCII	FRDYVDRFYKTLRAEQASQE	Gag	HIV-1
CARRNAGNMLTF	TRAV24*01	TRAJ39*01					HomoSapiens	HLA-DRA*01:01	HLA-DRB5*01:01	MHCII	FRDYVDRFYKTLRAEQASQE	Gag	HIV-1
CASKNAGNMLTF	TRAV24*01	TRAJ39*01					HomoSapiens	HLA-DRA*01:01	HLA-DRB1*11:01	MHCII	FRDYVDRFYKTLRAEQASQE	Gag	HIV-1
CASMNAGNMLTF	TRAV24*01	TRAJ39*01					HomoSapiens	HLA-DRA*01:01	HLA-DRB1*11:01	MHCII	FRDYVDRFYKTLRAEQASQE	Gag	HIV-1
CASPRGAGNMLTF	TRAV24*01	TRAJ39*01					HomoSapiens	HLA-DRA*01:01	HLA-DRB1*11:01	MHCII	FRDYVDRFYKTLRAEQASQE	Gag	HIV-1
CATRRAGNMLTF	TRAV24*01	TRAJ39*01					HomoSapiens	HLA-DRA*01:01	HLA-DRB1*15:01	MHCII	FRDYVDRFYKTLRAEQASQE	Gag	HIV-1
CATRRAGNMLTF	TRAV24*01	TRAJ39*01					HomoSapiens	HLA-DRA*01:01	HLA-DRB1*01:01	MHCII	FRDYVDRFYKTLRAEQASQE	Gag	HIV-1
CAVATGAAGNKLTF	TRAV2*01	TRAJ39*01					HomoSapiens	HLA-DRA*01	HLA-DRB1*01	MHCII	GMFNMLSTVLGVS	PB1	InfluenzaA
CAVATGAAGNMLTF	TRAV2*01	TRAJ39*01					HomoSapiens	HLA-DRA*01	HLA-DRB1*01	MHCII	GMFNMLSTVLGVS	PB1	InfluenzaA
CAVEGDNAGNMLTF	TRAV2*01	TRAJ39*01					HomoSapiens	HLA-DRA*01	HLA-DRB1*01	MHCII	GMFNMLSTVLGVS	PB1	InfluenzaA
CAVEVDNAGNMLTF	TRAV2*01	TRAJ39*01					HomoSapiens	HLA-DRA*01	HLA-DRB1*01	MHCII	GMFNMLSTVLGVS	PB1	InfluenzaA
CAVGTGAAGNKLTF	TRAV2*01	TRAJ39*01					HomoSapiens	HLA-DRA*01	HLA-DRB1*01	MHCII	GMFNMLSTVLGVS	PB1	InfluenzaA
CAVGTGAAGNMLTF	TRAV2*01	TRAJ39*01					HomoSapiens	HLA-DRA*01	HLA-DRB1*01	MHCII	GMFNMLSTVLGVS	PB1	InfluenzaA
CAVIPVNAGNMLTF	TRAV12-2*01	TRAJ39*01					HomoSapiens	HLA-DRA*01	HLA-DRB1*01	MHCII	DPFRLLQNSQVFS	NP	InfluenzaA
CAVNAANAGNMLTF	TRAV8-1*01	TRAJ39*01					HomoSapiens	HLA-DRA*01	HLA-DRB1*01	MHCII	GLIYNRMGAVTTEV	M1	InfluenzaA
CAVNPYNAGNMLTF	TRAV8-1*01	TRAJ39*01					HomoSapiens	HLA-DRA*01	HLA-DRB1*01	MHCII	GLIYNRMGAVTTEV	M1	InfluenzaA
CAYRSNAGNMLTF	TRAV38-2/DV8*01	TRAJ39*01					HomoSapiens	HLA-DRA*01	HLA-DRB1*01	MHCII	PKYVKQNTLKLAT	HA	InfluenzaA
CLVGDDPAGNMLTF	TRAV4*01	TRAJ39*01					HomoSapiens	HLA-DRA*01	HLA-DRB1*01	MHCII	PKYVKQNTLKLAT	HA	InfluenzaA
NNNAGNMLTF	TRAV24*01	TRAJ39*01					HomoSapiens	HLA-DRA*01	HLA-DRB1*01:01	MHCII	FRDYVDRFYKTLRAEQASQE	Gag	HIV-1
CLVGGSGGYNKLIF	TRAV4*01	TRAJ4*01	CASSSTAQETQYF	TRBV11-2*01		TRBJ2-5*01	HomoSapiens	HLA-DQA1*05:01	HLA-DQB1*02:01	MHCII	PQQPFPQPEQPFP	Gliadin	TriticumAestivum
CAATGSFNKLTF	TRAV14D-2*01	TRAJ4*01	CASGGQGRAEQFF	TRBV13-2*01		TRBJ2-1*01	MusMusculus	H-2Aa	H-2Aa	MHCII	GNSHRGAIEWEGIESG	Ovotransferrin	GallusGallus
CAVTLSGGYNKLIF	TRAV12-2*01	TRAJ4*01	CASSSRDYEQYF	TRBV19*01		TRBJ2-7*01	HomoSapiens	HLA-DPA1*01:03	HLA-DPB1*02:01	MHCII	SCMGGMNWRPILTII	p53	HomoSapiens
CVVTPTPFSGGYNKLIF	TRAV8-2*01	TRAJ4*01	CASSPGNVASGRYQETQYF	TRBV2*01		TRBJ2-5*01	HomoSapiens	HLA-DQA1*01:02	HLA-DQB1*06:01	MHCII	NNSYECDIPIGAGIC	Spike	SARS-CoV-2
CAASNRFSGGYNKLIF	TRAV13-1*01	TRAJ4*01	CSARDRIAVYNEQFF	TRBV20-1*01		TRBJ2-1*01	HomoSapiens	HLA-DQA*01	HLA-DRB1*07:01	MHCII	LLEFYLAMPFATP	NY-ESO-1	HomoSapiens
CLVGDGGSFSGGYNKLIF	TRAV35*01	TRAJ4*01	CSAGVGGQETQYF	TRBV20-1*01		TRBJ2-5*01	HomoSapiens	HLA-DQA1*05:01	HLA-DQB1*02:01	MHCII	PFPQPELPY	Gliadin	TriticumAestivum
CLVGDGGSFSGGYNKLIF	TRAV4*01	TRAJ4*01	CSAGVGGQETQYF	TRBV20-1*01		TRBJ2-5*01	HomoSapiens	HLA-DQA1*05:01:01:02	HLA-DQB1*02:01:08	MHCII	QPFPQPELPYP	Gliadin	TriticumAestivum
CAELRTSGGYNKLIF	TRAV13-2*01	TRAJ4*01	CASSQDPPTQTYGYTF	TRBV3-1*01		TRBJ1-2*01	HomoSapiens	HLA-DRA*01:01:01	HLA-DRB1*07:01	MHCII	SLFFSAQPFEITAST	APOB	HomoSapiens
FSGGYNKLIF	TRAV13-2*01	TRAJ4*01	CASSQDPPTQTYGYTF	TRBV3-1*01		TRBJ1-2*01	HomoSapiens	HLA-DRA*01:01:01	HLA-DRB1*07:01	MHCII	SLFFSAQPFEITAST	APOB	HomoSapiens
CALSDGAGGYNKLIF	TRAV16*01	TRAJ4*01	CAWSGRRGVTEAFF	TRBV30*01		TRBJ1-1*01	HomoSapiens	HLA-DRA*01:01	HLA-DRB1*04:01	MHCII	PKYVKQNTLKLAT	HA	InfluenzaA
CLVAGAGGYNKLIF	TRAV1-2*01	TRAJ4*01	CASSQGLAGVQETQYF	TRBV4-2*01		TRBJ2-5*01	HomoSapiens	HLA-DQA1*05:01	HLA-DQB1*02:01	MHCII	PFPQPELPY	Gliadin	TriticumAestivum
CLVGGAGGYNKLIF	TRAV4*01	TRAJ4*01	CASSQGLAGRQETQYF	TRBV4-3*01		TRBJ2-5*01	HomoSapiens	HLA-DQA1*05:01	HLA-DQB1*02:01	MHCII	QLQPFPQPELPY	Gluten	Wheat
CLVGGSGGYNKLIF	TRAV4*01	TRAJ4*01	CASSQGLAGRQETQYF	TRBV4-3*01		TRBJ2-5*01	HomoSapiens	HLA-DQA1*05:01	HLA-DQB1*02:01	MHCII	QLQPFPQPELPY	Gluten	Wheat
CLVGGSGGYNKLIF	TRAV4*01	TRAJ4*01	CASSQGLAGREETQYF	TRBV4-3*01		TRBJ2-5*01	HomoSapiens	HLA-DQA1*05:01	HLA-DQB1*02:01	MHCII	QLQPFPQPELPY	Gluten	Wheat
CALPFSGGYNKLIF	TRAV9-2*01	TRAJ4*01	CASSAPTGEYNSPLHF	TRBV5-1*01		TRBJ1-6*01	HomoSapiens	HLA-DRA*01:01:01	HLA-DRB1*07:01	MHCII	SLFFSAQPFEITAST	APOB	HomoSapiens
FSGGYNKLIF	TRAV9-2*01	TRAJ4*01	CASSAPTGEYNSPLHF	TRBV5-1*01		TRBJ1-6*01	HomoSapiens	HLA-DRA*01:01:01	HLA-DRB1*07:01	MHCII	SLFFSAQPFEITAST	APOB	HomoSapiens
CAALFSGGYNKLIF	TRAV27*01	TRAJ4*01	CASRLAGRSYNEQFF	TRBV6-1*01		TRBJ2-1*01	HomoSapiens	HLA-DRA*01:01:01	HLA-DRB1*07:01	MHCII	SLFFSAQPFEITAST	APOB	HomoSapiens
CAVPFAGGYNKLIF	TRAV6*01	TRAJ4*01	CASSETAGGSTEAFF	TRBV6-1*01		TRBJ1-1*01	HomoSapiens	HLA-DRA*01:01:01	HLA-DRB1*07:01	MHCII	SLFFSAQPFEITAST	APOB	HomoSapiens
CVVNPGGYNKLIF	TRAV12-1*01	TRAJ4*01	CASSVGVGQPQHF	TRBV9*01		TRBJ1-5*01	HomoSapiens	HLA-DRA*01:01:01	HLA-DRB1*07:01	MHCII	SLFFSAQPFEITAST	APOB	HomoSapiens
CAAYSGGYNKLIF	TRAV1-2*01	TRAJ4*01					HomoSapiens	HLA-DRA*01	HLA-DRB1*01	MHCII	PKYVKQNTLKLAT	HA	InfluenzaA
CADSFSGGYNKLIF	TRAV8-6*01	TRAJ4*01					HomoSapiens	HLA-DRA*01	HLA-DRB1*01	MHCII	SGPLKAEIAQRLED	M1	InfluenzaA
CALRDGYNKLIF	TRAV16*01	TRAJ4*01					HomoSapiens	HLA-DRA*01	HLA-DRB1*01	MHCII	GLIYNRMGAVTTEV	M1	InfluenzaA
CAVNPIGGYNKLIF	TRAV12-2*01	TRAJ4*01					HomoSapiens	HLA-DRA*01:01	HLA-DRB1*01:01	MHCII	LNKIVRMYSPTSILD	Gag	HIV-1
CAVRDRAGGYNKLIF	TRAV1-2*01	TRAJ4*01					HomoSapiens	HLA-DRA*01	HLA-DRB1*01	MHCII	GLIYNRMGAVTTEV	M1	InfluenzaA
CLVGGSGGYNKLIF	TRAV4*01	TRAJ4*01					HomoSapiens	HLA-DQA1*05:01	HLA-DQB1*02:01	MHCII	QLQPFPQPELPY	Gluten	Wheat
CVVYSGGYNKLIF	TRAV12-1*01	TRAJ4*01					HomoSapiens	HLA-DRA*01	HLA-DRB1*01	MHCII	GMFNMLSTVLGVS	PB1	InfluenzaA
CVVYSGGYNKLIF	TRAV12-1*01	TRAJ4*01					HomoSapiens	HLA-DRA*01	HLA-DRB1*01	MHCII	PKYVKQNTLKLAT	HA	InfluenzaA
CAGQLDSGTYKYI	TRAV35*01	TRAJ40	CASSPAGWDTEAFF	TRBV18*01		TRBJ1-1*01	HomoSapiens	HLA-DQA1*05:01	HLA-DQB1*02:01	MHCII	QLQPFPQPELPY	Gluten	Wheat
CATSTSGTYKYIF	TRAV14/DV4*01	TRAJ40*01	CASRFGTNSYNEQFF	TRBV12-3*01	TRBD1	TRBJ2-1*01	HomoSapiens	HLA-DPA*01:03	HLA-DPB*04:01	MHCII	TFEYVSQPFLMDLE	Spike	SARS-CoV-2
CAGHDTSGTYKYIF	TRAV25*01	TRAJ40*01	CASSFGRRGTLSLPSTQYF	TRBV12-4*01		TRBJ2-3*01	HomoSapiens	HLA-DRA*01:01:01	HLA-DRB1*07:01	MHCII	SLFFSAQPFEITAST	APOB	HomoSapiens
CAYSGTYKYIF	TRAV38-1*01	TRAJ40*01	CASSSIPGQGARQYF	TRBV12-4*01		TRBJ2-7*01	HomoSapiens	HLA-DRA*01:01:01	HLA-DRB1*07:01	MHCII	SLFFSAQPFEITAST	APOB	HomoSapiens
CAYRSERASGTYKYIF	TRAV38-2/DV8*01	TRAJ40*01	CASSQGSAYEQYF	TRBV14*01		TRBJ2-7*01	HomoSapiens	HLA-DRA*01:01:01	HLA-DRB1*07:01	MHCII	SLFFSAQPFEITAST	APOB	HomoSapiens
CAASEGDSGTYKYIF	TRAV14/DV4*01	TRAJ40*01	CASSINALVGEQFF	TRBV19*01		TRBJ2-1*01	HomoSapiens	HLA-DQA1*05:01	HLA-DQB1*02:01	MHCII	QLQPFPQPELPY	Gluten	Wheat
CAATLFSGTYKYIF	TRAV13-1*01	TRAJ40*01	CASSPGAETQYF	TRBV19*01		TRBJ2-5*01	HomoSapiens	HLA-DRA*01:01	HLA-DRB1*03:01	MHCII	RISNCVADYSVLYNS	Spike	SARS-CoV-2
CAGSSTSGTYKYIF	TRAV27*01	TRAJ40*01	CASSIGTVYNQPQHF	TRBV19*01		TRBJ1-5*01	HomoSapiens	HLA-DRA*01:01:01	HLA-DRB1*07:01	MHCII	SLFFSAQPFEITAST	APOB	HomoSapiens
CAVDSATSGTYKYIF	TRAV22*01	TRAJ40*01	CASSSRSSYEQYF	TRBV19*01		TRBJ2-7*01	HomoSapiens	HLA-DRA*01:02:03	HLA-DRB1*01:01:01	MHCII	PKYVKQNTLKLAT	HA	InfluenzaA
CATDTTSGTYKYIF	TRAV17*01	TRAJ40*01	CSARDLTSGANNEQFF	TRBV20-1*01		TRBJ2-1*01	HomoSapiens	HLA-DRA*01:02:03	HLA-DRB1*15:01:01:04	MHCII	ENPVVHFFKNIVTP	MBP	HomoSapiens
CATDTTSGTYKYIF	TRAV17*01	TRAJ40*01	CSARDLTSGANNEQFF	TRBV20-1*01		TRBJ2-1*01	HomoSapiens	HLA-DRA*01:02:03	HLA-DRB1*15:01:01:04	MHCII	MDFARVHFISALHGSG	Der	E.Coli
CAVEVNSGTYKYIF	TRAV36/DV7*01	TRAJ40*01	CASRRDLAAFF	TRBV27*01		TRBJ1-1*01	HomoSapiens	HLA-DPA1*01:03	HLA-DPB1*04:01	MHCII	AISRKMVELVHFLLLKYRAR	MAGE-A2	HomoSapiens
CAILSGTYKYIF	TRAV14/DV4*01	TRAJ40*01	CALLEGTSPWGDEQFF	TRBV30*01		TRBJ2-1*01	HomoSapiens	HLA-DQA1*01:02	HLA-DQB1*02:01	MHCII	PNANPNVDPNANPNV	CSP	PlasmodiumFalciparum
CAILSGTYKYIF	TRAV14/DV4*01	TRAJ40*01	CALLEGTSPWGDEQFF	TRBV30*01		TRBJ2-1*01	HomoSapiens	HLA-DQA1*02:01	HLA-DQB1*06:03	MHCII	PNANPNVDPNANPNV	CSP	PlasmodiumFalciparum
CAVSEISGTYKYIF	TRAV8-4*01	TRAJ40*01	CAWSEGQGVGQPQHF	TRBV30*01		TRBJ1-5*01	HomoSapiens	HLA-DRA*01:01	HLA-DRB1*11:01	MHCII	VGGNYNYLYRLFRKS	Spike	SARS-CoV-2
CVVSHLSGTYKYIF	TRAV10*01	TRAJ40*01	CAGDQGSNYGYTF	TRBV30*01		TRBJ1-2*01	HomoSapiens	HLA-DQA1*01:02	HLA-DQB1*02:01	MHCII	PNANPNVDPNANPNV	CSP	PlasmodiumFalciparum
CVVSHLSGTYKYIF	TRAV10*01	TRAJ40*01	CAGDQGSNYGYTF	TRBV30*01		TRBJ1-2*01	HomoSapiens	HLA-DQA1*02:01	HLA-DQB1*06:03	MHCII	PNANPNVDPNANPNV	CSP	PlasmodiumFalciparum
CALRAGTYKYIF	TRAV38-1*01	TRAJ40*01	CASSQAGWNTEAFF	TRBV4-1*01	TRBD2	TRBJ1-1*01	HomoSapiens	HLA-DPA*01:03	HLA-DPB*04:01	MHCII	TFEYVSQPFLMDLE	Spike	SARS-CoV-2
CAMSVLSGTYKYIF	TRAV13-2*01	TRAJ40*01	CASSHVDRGGETQYF	TRBV4-2*01		TRBJ2-5*01	HomoSapiens	HLA-DQA1*05:01	HLA-DQB1*02:01	MHCII	PQPELPYPQ	Gliadin	TriticumAestivum
CAVEDPGTYKYIF	TRAV2*01	TRAJ40*01	CASSLEGLHSGNTIYF	TRBV5-1*01		TRBJ1-3*01	HomoSapiens	HLA-DRA*01:01	HLA-DRB1*03:01	MHCII	NFSQILPDPSKPSKR	Spike	SARS-CoV-2
CIVRPPSGTYKYIF	TRAV26-1*01	TRAJ40*01	CASRSGQAIQETQYF	TRBV5-4*01		TRBJ2-5*01	HomoSapiens	HLA-DRA*01:01:01	HLA-DRB1*07:01	MHCII	SLFFSAQPFEITAST	APOB	HomoSapiens
CALSHYSGTYKYIF	TRAV9-2*01	TRAJ40*01	CASSEGTDYGYTF	TRBV6-1*01		TRBJ1-2*01	HomoSapiens	HLA-DQA1*01:02	HLA-DQB1*05:02	MHCII	MHQKRTAMFQDPQER	E6	HPV-16
CAEIVTSGTYKYIF	TRAV13-2*01	TRAJ40*01	CASSYTKTGSSYEQYF	TRBV6-5*01		TRBJ2-7*01	HomoSapiens	HLA-DRA*01:01:01	HLA-DRB1*07:01	MHCII	SLFFSAQPFEITAST	APOB	HomoSapiens
CAGVVSGTYKYIF	TRAV27*01	TRAJ40*01	CASSRRQGGVTEAFF	TRBV6-5*01		TRBJ1-1*01	HomoSapiens	HLA-DQA1*01:02	HLA-DQB1*06:01	MHCII	NNSYECDIPIGAGIC	Spike	SARS-CoV-2
CAMKEASGTYKYIF	TRAV12-3*01	TRAJ40*01	CASSYVSAGVNEKLFF	TRBV6-5*01		TRBJ1-4*01	HomoSapiens	HLA-DRA*01:01	HLA-DRB1*03:01	MHCII	RISNCVADYSVLYNS	Spike	SARS-CoV-2
CAVFTSGTYKYIF	TRAV2*01	TRAJ40*01	CASSPERRAYEQYF	TRBV6-5*01		TRBJ2-7*01	HomoSapiens	HLA-DRA*01:01	HLA-DRB1*04:01	MHCII	PKYVKQNTLKLAT	HA	InfluenzaA
CAVKFASGTYKYIF	TRAV8-6*01	TRAJ40*01	CASSPAFSTDTQYF	TRBV7-3*01		TRBJ2-3*01	HomoSapiens	HLA-DQA1*05:01	HLA-DQB1*02:01	MHCII	QLQPFPQPELPY	Gluten	Wheat
CAMRSSGTYKYIF	TRAV12-3*01	TRAJ40*01	CASSSSGQDANEQFF	TRBV7-6*01		TRBJ2-1*01	HomoSapiens	HLA-DRA*01:01	HLA-DRB1*04:01	MHCII	PKYVKQNTLKLAT	HA	InfluenzaA
CALSVGTYKYIF	TRAV19*01	TRAJ40*01	CASSPGTGGRETQYF	TRBV7-9*01		TRBJ2-5*01	HomoSapiens	HLA-DPA1*01:03	HLA-DPB1*04:01	MHCII	AISRKMVELVHFLLLKYRAR	MAGE-A2	HomoSapiens
CAASGSFSGTYKYIF	TRAV29/DV5*01	TRAJ40*01					HomoSapiens	HLA-DRA*01	HLA-DRB1*01	MHCII	GLIYNRMGAVTTEV	M1	InfluenzaA
CAASGSLSGTYKYIF	TRAV29/DV5*01	TRAJ40*01					HomoSapiens	HLA-DRA*01	HLA-DRB1*01	MHCII	GLIYNRMGAVTTEV	M1	InfluenzaA
CAHLEGTYKYIF	TRAV12-3*01	TRAJ40*01					HomoSapiens	HLA-DRA*01	HLA-DRB1*01	MHCII	QARQMVQAMRTIGTHP	M1	InfluenzaA
CALTDSGTYKYIF	TRAV9-2*01	TRAJ40*01					HomoSapiens	HLA-DRA*01	HLA-DRB1*01	MHCII	PKYVKQNTLKLAT	HA	InfluenzaA
CATPPSGTYKYIF	TRAV17*01	TRAJ40*01					HomoSapiens	HLA-DRA*01	HLA-DRB1*01	MHCII	GLIYNRMGAVTTEV	M1	InfluenzaA
CAVLPGTYKYIF	TRAV21*01	TRAJ40*01					HomoSapiens	HLA-DRA*01	HLA-DRB1*01	MHCII	GLIYNRMGAVTTEV	M1	InfluenzaA
CVVSDPSGTYKYIF	TRAV8-2*01	TRAJ40*01					HomoSapiens	HLA-DRA*01	HLA-DRB1*01	MHCII	PKYVKQNTLKLAT	HA	InfluenzaA
CAGDSGYALNF	TRAV35*01	TRAJ41*01	CATSSRMGGDTQYF	TRBV15*01		TRBJ2-3*01	HomoSapiens	HLA-DQA1*05:01	HLA-DQB1*02:01	MHCII	PQPELPYPQPE	Gliadin	TriticumAestivum
CAAQPYSNSGYALNF	TRAV13-1*01	TRAJ41*01	CSALGPEAFF	TRBV20-1*01		TRBJ1-1*01	HomoSapiens	HLA-DRA*01:01:01	HLA-DRB1*07:01	MHCII	SLFFSAQPFEITAST	APOB	HomoSapiens
CAASWRPGYALNF	TRAV23/DV6*01	TRAJ41*01					HomoSapiens	HLA-DRA*01	HLA-DRB1*01	MHCII	SGPLKAEIAQRLED	M1	InfluenzaA
CATTNSGYALNF	TRAV38-2/DV8*01	TRAJ41*01					HomoSapiens	HLA-DRA*01	HLA-DRB1*01	MHCII	QARQMVQAMRTIGTHP	M1	InfluenzaA
CAVEDTNSGYALNF	TRAV2*01	TRAJ41*01					HomoSapiens	HLA-DRA*01	HLA-DRB1*01	MHCII	GLIYNRMGAVTTEV	M1	InfluenzaA
CAVEEYSGYALNF	TRAV36/DV7*01	TRAJ41*01					HomoSapiens	HLA-DRA*01	HLA-DRB1*01	MHCII	DPFRLLQNSQVFS	NP	InfluenzaA
CAVSDSGNSGYALNF	TRAV8-4*01	TRAJ41*01					HomoSapiens	HLA-DRA*01	HLA-DRB1*01	MHCII	PKYVKQNTLKLAT	HA	InfluenzaA
CIVRVNSNSGYALNF	TRAV26-1*01	TRAJ41*01					HomoSapiens	HLA-DRA*01	HLA-DRB1*01	MHCII	DPFRLLQNSQVFS	NP	InfluenzaA
CVVSEANSGYALNF	TRAV8-2*01	TRAJ41*01					HomoSapiens	HLA-DRA*01	HLA-DRB1*01	MHCII	GLIYNRMGAVTTEV	M1	InfluenzaA
CAAMNYGGSQGNLIF	TRAV35*01	TRAJ42*01	CASSEGRLAGPNTGELFF	TRBV10-1*01	TRBD2	TRBJ2-2*01	HomoSapiens	HLA-DPA*01:03	HLA-DPB*04:01	MHCII	TFEYVSQPFLMDLE	Spike	SARS-CoV-2
CAGMNYGGSQGNLIF	TRAV35*01	TRAJ42*01	CASSVDRGSLRGYTF	TRBV10-1*01	TRBD1	TRBJ1-2*01	HomoSapiens	HLA-DPA*01:03	HLA-DPB*04:01	MHCII	TFEYVSQPFLMDLE	Spike	SARS-CoV-2
CAGLLFGGSQGNLIF	TRAV35*01	TRAJ42*01	CAIPQGYGYTF	TRBV10-3*01	TRBD1	TRBJ1-2*01	HomoSapiens	HLA-DPA*01:03	HLA-DPB*04:01	MHCII	TFEYVSQPFLMDLE	Spike	SARS-CoV-2
CAGQNYGGSQGNLIF	TRAV35*01	TRAJ42*01	CAISEGVGYTF	TRBV10-3*01	TRBD1	TRBJ1-2*01	HomoSapiens	HLA-DPA*01:03	HLA-DPB*04:01	MHCII	TFEYVSQPFLMDLE	Spike	SARS-CoV-2
CAGRNYGGSQGNLIF	TRAV35*01	TRAJ42*01	CAISESFGYTF	TRBV10-3*01		TRBJ1-2*01	HomoSapiens	HLA-DPA*01:03	HLA-DPB*04:01	MHCII	TFEYVSQPFLMDLE	Spike	SARS-CoV-2
CAGQLYGGSQGNLIF	TRAV35*01	TRAJ42*01	CASSLRTSGTGEQFF	TRBV11-1*01	TRBD2	TRBJ2-1*01	HomoSapiens	HLA-DPA*01:03	HLA-DPB*04:01	MHCII	TFEYVSQPFLMDLE	Spike	SARS-CoV-2
CAALNYGGSQGNLIF	TRAV35*01	TRAJ42*01	CASSTNPGTASWGYTF	TRBV11-2*01	TRBD1	TRBJ1-2*01	HomoSapiens	HLA-DPA*01:03	HLA-DPB*04:01	MHCII	TFEYVSQPFLMDLE	Spike	SARS-CoV-2
CAAMNYGGSQGNLIF	TRAV35*01	TRAJ42*01	CASSLRGDAGYTF	TRBV11-2*01		TRBJ1-2*01	HomoSapiens	HLA-DPA*01:03	HLA-DPB*04:01	MHCII	TFEYVSQPFLMDLE	Spike	SARS-CoV-2
CAFMNYGGSQGNLIF	TRAV35*01	TRAJ42*01	CASSFTGGNGYTF	TRBV11-2*01	TRBD1	TRBJ1-2*01	HomoSapiens	HLA-DPA*01:03	HLA-DPB*04:01	MHCII	TFEYVSQPFLMDLE	Spike	SARS-CoV-2
CAGFNYGGSQGNLIF	TRAV35*01	TRAJ42*01	CASSDRGALGYTF	TRBV11-2*01	TRBD1	TRBJ1-2*01	HomoSapiens	HLA-DPA*01:03	HLA-DPB*04:01	MHCII	TFEYVSQPFLMDLE	Spike	SARS-CoV-2
CAGLNYGGSQGNLIF	TRAV35*01	TRAJ42*01	CASSSRGAFGYTF	TRBV11-2*01	TRBD1	TRBJ1-2*01	HomoSapiens	HLA-DPA*01:03	HLA-DPB*04:01	MHCII	TFEYVSQPFLMDLE	Spike	SARS-CoV-2
CAGLNYGGSQGNLIF	TRAV35*01	TRAJ42*01	CASSFGRGDGYTF	TRBV11-2*01	TRBD1	TRBJ1-2*01	HomoSapiens	HLA-DPA*01:03	HLA-DPB*04:01	MHCII	TFEYVSQPFLMDLE	Spike	SARS-CoV-2
CAGLNYGGSQGNLIF	TRAV35*01	TRAJ42*01	CASSLRTGQGVRTDTQYF	TRBV11-2*01	TRBD1	TRBJ2-3*01	HomoSapiens	HLA-DPA*01:03	HLA-DPB*04:01	MHCII	TFEYVSQPFLMDLE	Spike	SARS-CoV-2
CAGMNYGGSQGNLIF	TRAV35*01	TRAJ42*01	CASSLTGGKGYTF	TRBV11-2*01	TRBD1	TRBJ1-2*01	HomoSapiens	HLA-DPA*01:03	HLA-DPB*04:01	MHCII	TFEYVSQPFLMDLE	Spike	SARS-CoV-2
CAGMNYGGSQGNLIF	TRAV35*01	TRAJ42*01	CASSLRGDYGYTF	TRBV11-2*01	TRBD1	TRBJ1-2*01	HomoSapiens	HLA-DPA*01:03	HLA-DPB*04:01	MHCII	TFEYVSQPFLMDLE	Spike	SARS-CoV-2
CAGMNYGGSQGNLIF	TRAV35*01	TRAJ42*01	CASSRRGGDGYTF	TRBV11-2*01	TRBD2	TRBJ1-2*01	HomoSapiens	HLA-DPA*01:03	HLA-DPB*04:01	MHCII	TFEYVSQPFLMDLE	Spike	SARS-CoV-2
CAGMNYGGSQGNLIF	TRAV35*01	TRAJ42*01	CASSSREGLGYTF	TRBV11-2*01	TRBD1	TRBJ1-2*01	HomoSapiens	HLA-DPA*01:03	HLA-DPB*04:01	MHCII	TFEYVSQPFLMDLE	Spike	SARS-CoV-2
CAGQLYGGSQGNLIF	TRAV35*01	TRAJ42*01	CASSSTGSPYGYTF	TRBV11-2*01	TRBD1	TRBJ1-2*01	HomoSapiens	HLA-DPA*01:03	HLA-DPB*04:01	MHCII	TFEYVSQPFLMDLE	Spike	SARS-CoV-2
CAGQNYGGSQGNLIF	TRAV35*01	TRAJ42*01	CASSHRKGALEAFF	TRBV11-2*01	TRBD1	TRBJ1-1*01	HomoSapiens	HLA-DPA*01:03	HLA-DPB*04:01	MHCII	TFEYVSQPFLMDLE	Spike	SARS-CoV-2
CAGQNYGGSQGNLIF	TRAV35*01	TRAJ42*01	CASSLRQRANTGELFF	TRBV11-2*01	TRBD1	TRBJ2-2*01	HomoSapiens	HLA-DPA*01:03	HLA-DPB*04:01	MHCII	TFEYVSQPFLMDLE	Spike	SARS-CoV-2
CAGQNYGGSQGNLIF	TRAV35*01	TRAJ42*01	CASSLRGGSPTGYTF	TRBV11-2*01	TRBD2	TRBJ1-2*01	HomoSapiens	HLA-DPA*01:03	HLA-DPB*04:01	MHCII	TFEYVSQPFLMDLE	Spike	SARS-CoV-2
CAGRNYGGSQGNLIF	TRAV35*01	TRAJ42*01	CASATPFGYTF	TRBV11-2*01		TRBJ1-2*01	HomoSapiens	HLA-DPA*01:03	HLA-DPB*04:01	MHCII	TFEYVSQPFLMDLE	Spike	SARS-CoV-2
CAGRNYGGSQGNLIF	TRAV35*01	TRAJ42*01	CASSLRGDTQYF	TRBV11-2*01		TRBJ2-3*01	HomoSapiens	HLA-DPA*01:03	HLA-DPB*04:01	MHCII	TFEYVSQPFLMDLE	Spike	SARS-CoV-2
CAALNYGGSQGNLIF	TRAV35*01	TRAJ42*01	CATKPTELNTGELFF	TRBV11-3*01	TRBD1	TRBJ2-2*01	HomoSapiens	HLA-DPA*01:03	HLA-DPB*04:01	MHCII	TFEYVSQPFLMDLE	Spike	SARS-CoV-2
CAASRGGSQGNLIF	TRAV13-1*01	TRAJ42*01	CASSLQGPSTDTQYF	TRBV11-3*01		TRBJ2-3*01	HomoSapiens	HLA-DRA*01:01:01	HLA-DRB1*07:01	MHCII	SLFFSAQPFEITAST	APOB	HomoSapiens
CAGLNYGGSQGNLIF	TRAV35*01	TRAJ42*01	CASRPDRGLGEQFF	TRBV11-3*01	TRBD1	TRBJ2-1*01	HomoSapiens	HLA-DPA*01:03	HLA-DPB*04:01	MHCII	TFEYVSQPFLMDLE	Spike	SARS-CoV-2
CVVNTGGSQGNLIF	TRAV12-1*01	TRAJ42*01	CASSPGVAGSSYNEQFF	TRBV11-3*01		TRBJ2-1*01	HomoSapiens	HLA-DRA*01:01	HLA-DRB1*04:01	MHCII	PKYVKQNTLKLAT	HA	InfluenzaA
CAGFNYGGSQGNLIF	TRAV35*01	TRAJ42*01	CASSFSRTGYFSGNTIYF	TRBV12-3*01	TRBD1	TRBJ1-3*01	HomoSapiens	HLA-DPA*01:03	HLA-DPB*04:01	MHCII	TFEYVSQPFLMDLE	Spike	SARS-CoV-2
CAGLNYGGSQGNLIF	TRAV35*01	TRAJ42*01	CASSPRLAGATGELFF	TRBV12-3*01	TRBD2	TRBJ2-2*01	HomoSapiens	HLA-DPA*01:03	HLA-DPB*04:01	MHCII	TFEYVSQPFLMDLE	Spike	SARS-CoV-2
CAGLNYGGSQGNLIF	TRAV35*01	TRAJ42*01	CASSFGRGSLGYTF	TRBV12-3*01	TRBD1	TRBJ1-2*01	HomoSapiens	HLA-DPA*01:03	HLA-DPB*04:01	MHCII	TFEYVSQPFLMDLE	Spike	SARS-CoV-2
CAGMNYGGSQGNLIF	TRAV35*01	TRAJ42*01	CASSPRTGTPHGYTF	TRBV12-3*01	TRBD1	TRBJ1-2*01	HomoSapiens	HLA-DPA*01:03	HLA-DPB*04:01	MHCII	TFEYVSQPFLMDLE	Spike	SARS-CoV-2
CAGQNYGGSQGNLIF	TRAV35*01	TRAJ42*01	CASSFRGGSLYGYTF	TRBV12-3*01	TRBD1	TRBJ1-2*01	HomoSapiens	HLA-DPA*01:03	HLA-DPB*04:01	MHCII	TFEYVSQPFLMDLE	Spike	SARS-CoV-2
CAGQNYGGSQGNLIF	TRAV35*01	TRAJ42*01	CASSLGRGSLYGYTF	TRBV12-3*01	TRBD2	TRBJ1-2*01	HomoSapiens	HLA-DPA*01:03	HLA-DPB*04:01	MHCII	TFEYVSQPFLMDLE	Spike	SARS-CoV-2
CAGRNYGGSQGNLIF	TRAV35*01	TRAJ42*01	CASSGRSGGFGYTF	TRBV12-3*01	TRBD1	TRBJ1-2*01	HomoSapiens	HLA-DPA*01:03	HLA-DPB*04:01	MHCII	TFEYVSQPFLMDLE	Spike	SARS-CoV-2
CALNRGYGGSQGNLIF	TRAV19*01	TRAJ42*01	CASREDRGVSKAEQYF	TRBV12-3*01		TRBJ2-7*01	HomoSapiens	HLA-DRA*01:01	HLA-DRB1*04:01	MHCII	PKYVKQNTLKLAT	HA	InfluenzaA
CATLNYGGSQGNLIF	TRAV35*01	TRAJ42*01	CASSPARGQIYGYTF	TRBV12-3*01	TRBD1	TRBJ1-2*01	HomoSapiens	HLA-DPA*01:03	HLA-DPB*04:01	MHCII	TFEYVSQPFLMDLE	Spike	SARS-CoV-2
CAVDDSQGSQGNLIF	TRAV39*01	TRAJ42*01	CASSLISNTEAFF	TRBV12-3*01		TRBJ1-1*01	HomoSapiens	HLA-DRA*01:01	HLA-DRB1*04:01	MHCII	PKYVKQNTLKLAT	HA	InfluenzaA
CAVMNYGGSQGNLIF	TRAV35*01	TRAJ42*01	CASSPRGGNGYTF	TRBV12-4*01		TRBJ1-2*01	HomoSapiens	HLA-DPA*01:03	HLA-DPB*04:01	MHCII	TFEYVSQPFLMDLE	Spike	SARS-CoV-2
CVVNRQGGSQGNLIF	TRAV12-1*01	TRAJ42*01	CASSPHGGQGNDEQYF	TRBV12-4*01		TRBJ2-7*01	HomoSapiens	HLA-DRA*01:01:01	HLA-DRB1*07:01	MHCII	SLFFSAQPFEITAST	APOB	HomoSapiens
CAALNYGGSQGNLIF	TRAV35*01	TRAJ42*01	CASSADRGALYGYTF	TRBV14*01	TRBD1	TRBJ1-2*01	HomoSapiens	HLA-DPA*01:03	HLA-DPB*04:01	MHCII	TFEYVSQPFLMDLE	Spike	SARS-CoV-2
CAAMNYGGSQGNLIF	TRAV35*01	TRAJ42*01	CASSQSRGPVYGYTF	TRBV14*01	TRBD1	TRBJ1-2*01	HomoSapiens	HLA-DPA*01:03	HLA-DPB*04:01	MHCII	TFEYVSQPFLMDLE	Spike	SARS-CoV-2
CAAMNYGGSQGNLIF	TRAV35*01	TRAJ42*01	CASSPRTSGLGEQFF	TRBV14*01	TRBD2	TRBJ2-1*01	HomoSapiens	HLA-DPA*01:03	HLA-DPB*04:01	MHCII	TFEYVSQPFLMDLE	Spike	SARS-CoV-2
CAGLNYGGSQGNLIF	TRAV35*01	TRAJ42*01	CASSPRGGHGYTF	TRBV14*01	TRBD2	TRBJ1-2*01	HomoSapiens	HLA-DPA*01:03	HLA-DPB*04:01	MHCII	TFEYVSQPFLMDLE	Spike	SARS-CoV-2
CAGLNYGGSQGNLIF	TRAV35*01	TRAJ42*01	CASSLKLFTGVNEQFF	TRBV14*01	TRBD1	TRBJ2-1*01	HomoSapiens	HLA-DPA*01:03	HLA-DPB*04:01	MHCII	TFEYVSQPFLMDLE	Spike	SARS-CoV-2
CAGLNYGGSQGNLIF	TRAV35*01	TRAJ42*01	CASSRASGSFGYTF	TRBV14*01	TRBD2	TRBJ1-2*01	HomoSapiens	HLA-DPA*01:03	HLA-DPB*04:01	MHCII	TFEYVSQPFLMDLE	Spike	SARS-CoV-2
CAGLNYGGSQGNLIF	TRAV35*01	TRAJ42*01	CASSPRGGHGYTF	TRBV14*01	TRBD2	TRBJ1-2*01	HomoSapiens	HLA-DPA*01:03	HLA-DPB*04:01	MHCII	TFEYVSQPFLMDLE	Spike	SARS-CoV-2
CAGQLYGGSQGNLIF	TRAV35*01	TRAJ42*01	CASRNRAGSPLHF	TRBV14*01		TRBJ1-6*01	HomoSapiens	HLA-DPA*01:03	HLA-DPB*04:01	MHCII	TFEYVSQPFLMDLE	Spike	SARS-CoV-2
CAGQNYGGSQGNLIF	TRAV35*01	TRAJ42*01	CASSPRTSGTGEQYF	TRBV14*01	TRBD2	TRBJ2-7*01	HomoSapiens	HLA-DPA*01:03	HLA-DPB*04:01	MHCII	TFEYVSQPFLMDLE	Spike	SARS-CoV-2
CAPMNYGGSQGNLIF	TRAV35*01	TRAJ42*01	CASSQRGAVGYTF	TRBV14*01	TRBD1	TRBJ1-2*01	HomoSapiens	HLA-DPA*01:03	HLA-DPB*04:01	MHCII	TFEYVSQPFLMDLE	Spike	SARS-CoV-2
CASLNYGGSQGNLIF	TRAV35*01	TRAJ42*01	CASSHRSGGSNYGYTF	TRBV14*01	TRBD1	TRBJ1-2*01	HomoSapiens	HLA-DPA*01:03	HLA-DPB*04:01	MHCII	TFEYVSQPFLMDLE	Spike	SARS-CoV-2
CAGLNYGGSQGNLIF	TRAV35*01	TRAJ42*01	CATSNRGALGYTF	TRBV15*01		TRBJ1-2*01	HomoSapiens	HLA-DPA*01:03	HLA-DPB*04:01	MHCII	TFEYVSQPFLMDLE	Spike	SARS-CoV-2
CAGMNYGGSQGNLIF	TRAV35*01	TRAJ42*01	CATSLRGADGYTF	TRBV15*01	TRBD2	TRBJ2-6*01	HomoSapiens	HLA-DPA*01:03	HLA-DPB*04:01	MHCII	TFEYVSQPFLMDLE	Spike	SARS-CoV-2
CAGLNYGGSQGNLIF	TRAV35*01	TRAJ42*01	CASKGLGSTDTQYF	TRBV18*01	TRBD2	TRBJ2-3*01	HomoSapiens	HLA-DPA*01:03	HLA-DPB*04:01	MHCII	TFEYVSQPFLMDLE	Spike	SARS-CoV-2
CAGLNYGGSQGNLIF	TRAV35*01	TRAJ42*01	CASSPPRGGLGYTF	TRBV18*01	TRBD2	TRBJ1-2*01	HomoSapiens	HLA-DPA*01:03	HLA-DPB*04:01	MHCII	TFEYVSQPFLMDLE	Spike	SARS-CoV-2
CAGLNYGGSQGNLIF	TRAV35*01	TRAJ42*01	CASSPRRTGLGEQYF	TRBV18*01	TRBD1	TRBJ2-7*01	HomoSapiens	HLA-DPA*01:03	HLA-DPB*04:01	MHCII	TFEYVSQPFLMDLE	Spike	SARS-CoV-2
CAGMNYGGSQGNLIF	TRAV35*01	TRAJ42*01	CASSPRKNTGTGGNGYTF	TRBV18*01	TRBD1	TRBJ1-2*01	HomoSapiens	HLA-DPA*01:03	HLA-DPB*04:01	MHCII	TFEYVSQPFLMDLE	Spike	SARS-CoV-2
CAGMNYGGSQGNLIF	TRAV35*01	TRAJ42*01	CASSPDRFNGLNTIYF	TRBV18*01	TRBD1	TRBJ1-3*01	HomoSapiens	HLA-DPA*01:03	HLA-DPB*04:01	MHCII	TFEYVSQPFLMDLE	Spike	SARS-CoV-2
CAALNYGGSQGNLIF	TRAV35*01	TRAJ42*01	CATTSGGALYGYTF	TRBV19*01	TRBD2	TRBJ1-2*01	HomoSapiens	HLA-DPA*01:03	HLA-DPB*04:01	MHCII	TFEYVSQPFLMDLE	Spike	SARS-CoV-2
CAAMNYGGSQGNLIF	TRAV35*01	TRAJ42*01	CASTYPGTPYGYTF	TRBV19*01	TRBD1	TRBJ1-2*01	HomoSapiens	HLA-DPA*01:03	HLA-DPB*04:01	MHCII	TFEYVSQPFLMDLE	Spike	SARS-CoV-2
CAGAGSQGNLIF	TRAV27*01	TRAJ42*01	CASSSRSSYEQYF	TRBV19*01		TRBJ2-7*01	HomoSapiens	HLA-DRA*01:02:03	HLA-DRB1*01:01:01	MHCII	PKYVKQNTLKLAT	HA	InfluenzaA
CAGANYGGSQGNLIF	TRAV35*01	TRAJ42*01	CASRGRGPETQYF	TRBV19*01	TRBD1	TRBJ2-5*01	HomoSapiens	HLA-DPA*01:03	HLA-DPB*04:01	MHCII	TFEYVSQPFLMDLE	Spike	SARS-CoV-2
CAGLNYGGSQGNLIF	TRAV35*01	TRAJ42*01	CASSALRGQIYGYTF	TRBV19*01	TRBD1	TRBJ1-2*01	HomoSapiens	HLA-DPA*01:03	HLA-DPB*04:01	MHCII	TFEYVSQPFLMDLE	Spike	SARS-CoV-2
CAGMNYGGSQGNLIF	TRAV35*01	TRAJ42*01	CASIGRPGALGGYTF	TRBV19*01	TRBD1	TRBJ1-2*01	HomoSapiens	HLA-DPA*01:03	HLA-DPB*04:01	MHCII	TFEYVSQPFLMDLE	Spike	SARS-CoV-2
CAGMNYGGSQGNLIF	TRAV35*01	TRAJ42*01	CASSPRGDYYGYTF	TRBV19*01	TRBD2	TRBJ1-2*01	HomoSapiens	HLA-DPA*01:03	HLA-DPB*04:01	MHCII	TFEYVSQPFLMDLE	Spike	SARS-CoV-2
CAGMNYGGSQGNLIF	TRAV35*01	TRAJ42*01	CASSPLRSTGRNGYTF	TRBV19*01	TRBD1	TRBJ1-2*01	HomoSapiens	HLA-DPA*01:03	HLA-DPB*04:01	MHCII	TFEYVSQPFLMDLE	Spike	SARS-CoV-2
CAGQNYGGSQGNLIF	TRAV35*01	TRAJ42*01	CASRGRPGAFGYTF	TRBV19*01	TRBD1	TRBJ1-2*01	HomoSapiens	HLA-DPA*01:03	HLA-DPB*04:01	MHCII	TFEYVSQPFLMDLE	Spike	SARS-CoV-2
CAGRNYGGSQGNLIF	TRAV35*01	TRAJ42*01	CASSISFGYTF	TRBV19*01	TRBD2	TRBJ1-2*01	HomoSapiens	HLA-DPA*01:03	HLA-DPB*04:01	MHCII	TFEYVSQPFLMDLE	Spike	SARS-CoV-2
CASMNYGGSQGNLIF	TRAV35*01	TRAJ42*01	CASYFGRGGHGYTF	TRBV19*01	TRBD1	TRBJ1-2*01	HomoSapiens	HLA-DPA*01:03	HLA-DPB*04:01	MHCII	TFEYVSQPFLMDLE	Spike	SARS-CoV-2
CAGRNYGGSQGNLIF	TRAV35*01	TRAJ42*01	CASSKTAGWEYGYTF	TRBV2*01	TRBD2	TRBJ1-2*01	HomoSapiens	HLA-DPA*01:03	HLA-DPB*04:01	MHCII	TFEYVSQPFLMDLE	Spike	SARS-CoV-2
CAGSNYGGSQGNLIF	TRAV35*01	TRAJ42*01	CASSARQGTLRGYTF	TRBV2*01	TRBD1	TRBJ1-2*01	HomoSapiens	HLA-DPA*01:03	HLA-DPB*04:01	MHCII	TFEYVSQPFLMDLE	Spike	SARS-CoV-2
CALSDPRGGSQGNLIF	TRAV24*01	TRAJ42*01	CASRGEGYGYTF	TRBV2*01		TRBJ1-2*01	HomoSapiens	HLA-DRA*01:01	HLA-DRB1*04:01	MHCII	PGVLLKEFTVSGNIL	NY-ESO-1	HomoSapiens
CAALNYGGSQGNLIF	TRAV35*01	TRAJ42*01	CSARTGIGYTF	TRBV20-1*01	TRBD1	TRBJ1-2*01	HomoSapiens	HLA-DPA*01:03	HLA-DPB*04:01	MHCII	TFEYVSQPFLMDLE	Spike	SARS-CoV-2
CAGLNYGGSQGNLIF	TRAV35*01	TRAJ42*01	CATSGRGGFGYTF	TRBV24-1*01	TRBD2	TRBJ1-2*01	HomoSapiens	HLA-DPA*01:03	HLA-DPB*04:01	MHCII	TFEYVSQPFLMDLE	Spike	SARS-CoV-2
CAGMNYGGSQGNLIF	TRAV35*01	TRAJ42*01	CATSLTGGSGYTF	TRBV24-1*01	TRBD1	TRBJ1-2*01	HomoSapiens	HLA-DPA*01:03	HLA-DPB*04:01	MHCII	TFEYVSQPFLMDLE	Spike	SARS-CoV-2
CAGMNYGGSQGNLIF	TRAV35*01	TRAJ42*01	CATSPRGAVGYTF	TRBV24-1*01	TRBD2	TRBJ1-2*01	HomoSapiens	HLA-DPA*01:03	HLA-DPB*04:01	MHCII	TFEYVSQPFLMDLE	Spike	SARS-CoV-2
CAGQNYGGSQGNLIF	TRAV35*01	TRAJ42*01	CATSPRGAWGYTF	TRBV24-1*01	TRBD2	TRBJ1-2*01	HomoSapiens	HLA-DPA*01:03	HLA-DPB*04:01	MHCII	TFEYVSQPFLMDLE	Spike	SARS-CoV-2
CASMNYGGSQGNLIF	TRAV35*01	TRAJ42*01	CATSDRGQVYGYTF	TRBV24-1*01	TRBD1	TRBJ1-2*01	HomoSapiens	HLA-DPA*01:03	HLA-DPB*04:01	MHCII	TFEYVSQPFLMDLE	Spike	SARS-CoV-2
CAAMNYGGSQGNLIF	TRAV35*01	TRAJ42*01	CASSARGSGYTF	TRBV25-1*01	TRBD1	TRBJ1-2*01	HomoSapiens	HLA-DPA*01:03	HLA-DPB*04:01	MHCII	TFEYVSQPFLMDLE	Spike	SARS-CoV-2
CAGFNYGGSQGNLIF	TRAV35*01	TRAJ42*01	CASRGQAGILEAFF	TRBV25-1*01		TRBJ1-1*01	HomoSapiens	HLA-DPA*01:03	HLA-DPB*04:01	MHCII	TFEYVSQPFLMDLE	Spike	SARS-CoV-2
CAGFNYGGSQGNLIF	TRAV35*01	TRAJ42*01	CASSVRGAMGYTF	TRBV25-1*01	TRBD2	TRBJ1-2*01	HomoSapiens	HLA-DPA*01:03	HLA-DPB*04:01	MHCII	TFEYVSQPFLMDLE	Spike	SARS-CoV-2
CAGLNYGGSQGNLIF	TRAV35*01	TRAJ42*01	CASSERGALGAFF	TRBV25-1*01	TRBD1	TRBJ1-1*01	HomoSapiens	HLA-DPA*01:03	HLA-DPB*04:01	MHCII	TFEYVSQPFLMDLE	Spike	SARS-CoV-2
CAGLNYGGSQGNLIF	TRAV35*01	TRAJ42*01	CASSGGSFGYTF	TRBV25-1*01	TRBD1	TRBJ1-2*01	HomoSapiens	HLA-DPA*01:03	HLA-DPB*04:01	MHCII	TFEYVSQPFLMDLE	Spike	SARS-CoV-2
CAGLNYGGSQGNLIF	TRAV35*01	TRAJ42*01	CASSSQGALNGYTF	TRBV25-1*01	TRBD1	TRBJ1-2*01	HomoSapiens	HLA-DPA*01:03	HLA-DPB*04:01	MHCII	TFEYVSQPFLMDLE	Spike	SARS-CoV-2
CAGMNYGGSQGNLIF	TRAV35*01	TRAJ42*01	CASSPDRGLGGYTF	TRBV25-1*01	TRBD1	TRBJ1-2*01	HomoSapiens	HLA-DPA*01:03	HLA-DPB*04:01	MHCII	TFEYVSQPFLMDLE	Spike	SARS-CoV-2
CAGMNYGGSQGNLIF	TRAV35*01	TRAJ42*01	CASSSQGALYGYTF	TRBV25-1*01	TRBD1	TRBJ1-2*01	HomoSapiens	HLA-DPA*01:03	HLA-DPB*04:01	MHCII	TFEYVSQPFLMDLE	Spike	SARS-CoV-2
CAGQNYGGSQGNLIF	TRAV35*01	TRAJ42*01	CASSSGAPYGYTF	TRBV25-1*01	TRBD1	TRBJ1-2*01	HomoSapiens	HLA-DPA*01:03	HLA-DPB*04:01	MHCII	TFEYVSQPFLMDLE	Spike	SARS-CoV-2
CAGRNYGGSQGNLIF	TRAV35*01	TRAJ42*01	CASSATFGYTF	TRBV25-1*01	TRBD1	TRBJ1-2*01	HomoSapiens	HLA-DPA*01:03	HLA-DPB*04:01	MHCII	TFEYVSQPFLMDLE	Spike	SARS-CoV-2
CAGSNYGGSQGNLIF	TRAV35*01	TRAJ42*01	CASRDRAPETQYF	TRBV25-1*01	TRBD1	TRBJ2-5*01	HomoSapiens	HLA-DPA*01:03	HLA-DPB*04:01	MHCII	TFEYVSQPFLMDLE	Spike	SARS-CoV-2
CAAQNYGGSQGNLIF	TRAV35*01	TRAJ42*01	CASSRGRGGPNTGELFF	TRBV27*01	TRBD2	TRBJ2-2*01	HomoSapiens	HLA-DPA*01:03	HLA-DPB*04:01	MHCII	TFEYVSQPFLMDLE	Spike	SARS-CoV-2
CAAQNYGGSQGNLIF	TRAV35*01	TRAJ42*01	CASRPRQGSYNEQFF	TRBV27*01	TRBD1	TRBJ2-1*01	HomoSapiens	HLA-DPA*01:03	HLA-DPB*04:01	MHCII	TFEYVSQPFLMDLE	Spike	SARS-CoV-2
CAAQNYGGSQGNLIF	TRAV35*01	TRAJ42*01	CASSFRQGAREQYF	TRBV27*01	TRBD1	TRBJ2-7*01	HomoSapiens	HLA-DPA*01:03	HLA-DPB*04:01	MHCII	TFEYVSQPFLMDLE	Spike	SARS-CoV-2
CAGLLYGGSQGNLIF	TRAV35*01	TRAJ42*01	CASSPARRANTGELFF	TRBV27*01	TRBD2	TRBJ2-2*01	HomoSapiens	HLA-DPA*01:03	HLA-DPB*04:01	MHCII	TFEYVSQPFLMDLE	Spike	SARS-CoV-2
CAGLNYGGSQGNLIF	TRAV35*01	TRAJ42*01	CASSL	TRBV27*01	TRBD1	TRBJ1-2*01	HomoSapiens	HLA-DPA*01:03	HLA-DPB*04:01	MHCII	TFEYVSQPFLMDLE	Spike	SARS-CoV-2
CAGLNYGGSQGNLIF	TRAV35*01	TRAJ42*01	CASSLTRGTASLYGYTF	TRBV27*01	TRBD1	TRBJ1-2*01	HomoSapiens	HLA-DPA*01:03	HLA-DPB*04:01	MHCII	TFEYVSQPFLMDLE	Spike	SARS-CoV-2
CAGLNYGGSQGNLIF	TRAV35*01	TRAJ42*01	CASSLRGALGYTF	TRBV27*01	TRBD1	TRBJ1-2*01	HomoSapiens	HLA-DPA*01:03	HLA-DPB*04:01	MHCII	TFEYVSQPFLMDLE	Spike	SARS-CoV-2
CAGLNYGGSQGNLIF	TRAV35*01	TRAJ42*01	CASSPARRANTGELFF	TRBV27*01		TRBJ2-2*01	HomoSapiens	HLA-DPA*01:03	HLA-DPB*04:01	MHCII	TFEYVSQPFLMDLE	Spike	SARS-CoV-2
CAGMNYGGSQGNLIF	TRAV35*01	TRAJ42*01	CASSFRGADGYTF	TRBV27*01	TRBD1	TRBJ1-2*01	HomoSapiens	HLA-DPA*01:03	HLA-DPB*04:01	MHCII	TFEYVSQPFLMDLE	Spike	SARS-CoV-2
CAGMNYGGSQGNLIF	TRAV35*01	TRAJ42*01	CASSLRGAHGYTF	TRBV27*01	TRBD2	TRBJ1-2*01	HomoSapiens	HLA-DPA*01:03	HLA-DPB*04:01	MHCII	TFEYVSQPFLMDLE	Spike	SARS-CoV-2
CAGMNYGGSQGNLIF	TRAV35*01	TRAJ42*01	CASSLRGALGAFF	TRBV27*01	TRBD2	TRBJ1-1*01	HomoSapiens	HLA-DPA*01:03	HLA-DPB*04:01	MHCII	TFEYVSQPFLMDLE	Spike	SARS-CoV-2
CAGMNYGGSQGNLIF	TRAV35*01	TRAJ42*01	CASSLRKGTLGYTF	TRBV27*01	TRBD1	TRBJ1-2*01	HomoSapiens	HLA-DPA*01:03	HLA-DPB*04:01	MHCII	TFEYVSQPFLMDLE	Spike	SARS-CoV-2
CAGQLYGGSQGNLIF	TRAV35*01	TRAJ42*01	CASSPRQGSFGYTF	TRBV27*01	TRBD1	TRBJ1-2*01	HomoSapiens	HLA-DPA*01:03	HLA-DPB*04:01	MHCII	TFEYVSQPFLMDLE	Spike	SARS-CoV-2
CAGQNYGGSQGNLIF	TRAV35*01	TRAJ42*01	CASTPRQGSLGQFF	TRBV27*01	TRBD1	TRBJ2-1*01	HomoSapiens	HLA-DPA*01:03	HLA-DPB*04:01	MHCII	TFEYVSQPFLMDLE	Spike	SARS-CoV-2
CAGQNYGGSQGNLIF	TRAV35*01	TRAJ42*01	CASSFRGSNGYTF	TRBV27*01	TRBD2	TRBJ1-2*01	HomoSapiens	HLA-DPA*01:03	HLA-DPB*04:01	MHCII	TFEYVSQPFLMDLE	Spike	SARS-CoV-2
CAGQNYGGSQGNLIF	TRAV35*01	TRAJ42*01	CASSPRGPPNTGELFF	TRBV27*01	TRBD2	TRBJ2-2*01	HomoSapiens	HLA-DPA*01:03	HLA-DPB*04:01	MHCII	TFEYVSQPFLMDLE	Spike	SARS-CoV-2
CAGQNYGGSQGNLIF	TRAV35*01	TRAJ42*01	CASSFRKGSLNGYTF	TRBV27*01	TRBD1	TRBJ1-2*01	HomoSapiens	HLA-DPA*01:03	HLA-DPB*04:01	MHCII	TFEYVSQPFLMDLE	Spike	SARS-CoV-2
CARMNYGGSQGNLIF	TRAV35*01	TRAJ42*01	CASSYARRANTGELFF	TRBV27*01	TRBD2	TRBJ2-2*01	HomoSapiens	HLA-DPA*01:03	HLA-DPB*04:01	MHCII	TFEYVSQPFLMDLE	Spike	SARS-CoV-2
CASLNYGGSQGNLIF	TRAV35*01	TRAJ42*01	CASSSSRAANTGELFF	TRBV27*01	TRBD2	TRBJ2-2*01	HomoSapiens	HLA-DPA*01:03	HLA-DPB*04:01	MHCII	TFEYVSQPFLMDLE	Spike	SARS-CoV-2
CATMNYGGSQGNLIF	TRAV35*01	TRAJ42*01	CASSPRPGAYSGYTF	TRBV27*01	TRBD1	TRBJ1-2*01	HomoSapiens	HLA-DPA*01:03	HLA-DPB*04:01	MHCII	TFEYVSQPFLMDLE	Spike	SARS-CoV-2
CAVANYGGSQGNLIF	TRAV35*01	TRAJ42*01	CASSYRQGAMNGYTF	TRBV27*01	TRBD1	TRBJ1-2*01	HomoSapiens	HLA-DPA*01:03	HLA-DPB*04:01	MHCII	TFEYVSQPFLMDLE	Spike	SARS-CoV-2
NYGGSQGNLIF	TRAV26-2*01	TRAJ42*01	CASSWGRRGPNTGELFF	TRBV27*01	TRBD1	TRBJ2-2*01	HomoSapiens	HLA-DPA*01:03	HLA-DPB*04:01	MHCII	TFEYVSQPFLMDLE	Spike	SARS-CoV-2
CAALLYGGSQGNLIF	TRAV35*01	TRAJ42*01	CASSLRSGGFGYTF	TRBV28*01	TRBD1	TRBJ1-2*01	HomoSapiens	HLA-DPA*01:03	HLA-DPB*04:01	MHCII	TFEYVSQPFLMDLE	Spike	SARS-CoV-2
CAALNYGGSQGNLIF	TRAV35*01	TRAJ42*01	CASSTRTGALNGYTF	TRBV28*01	TRBD1	TRBJ1-2*01	HomoSapiens	HLA-DPA*01:03	HLA-DPB*04:01	MHCII	TFEYVSQPFLMDLE	Spike	SARS-CoV-2
CAGLNYGGSQGNLIF	TRAV35*01	TRAJ42*01	CASSNRYGPYNEQFF	TRBV28*01	TRBD1	TRBJ2-1*01	HomoSapiens	HLA-DPA*01:03	HLA-DPB*04:01	MHCII	TFEYVSQPFLMDLE	Spike	SARS-CoV-2
CAGMNYGGSQGNLIF	TRAV35*01	TRAJ42*01	CASSSRRGHGYTF	TRBV28*01	TRBD1	TRBJ1-2*01	HomoSapiens	HLA-DPA*01:03	HLA-DPB*04:01	MHCII	TFEYVSQPFLMDLE	Spike	SARS-CoV-2
CAGQNYGGSQGNLIF	TRAV35*01	TRAJ42*01	CASIYRTGGIYGYTF	TRBV28*01	TRBD1	TRBJ1-2*01	HomoSapiens	HLA-DPA*01:03	HLA-DPB*04:01	MHCII	TFEYVSQPFLMDLE	Spike	SARS-CoV-2
CAGQNYGGSQGNLIF	TRAV35*01	TRAJ42*01	CASIPRPGALGYTF	TRBV28*01	TRBD1	TRBJ1-2*01	HomoSapiens	HLA-DPA*01:03	HLA-DPB*04:01	MHCII	TFEYVSQPFLMDLE	Spike	SARS-CoV-2
CAGQNYGGSQGNLIF	TRAV35*01	TRAJ42*01	CASIQRRGDYYGYTF	TRBV28*01	TRBD2	TRBJ1-2*01	HomoSapiens	HLA-DPA*01:03	HLA-DPB*04:01	MHCII	TFEYVSQPFLMDLE	Spike	SARS-CoV-2
CALSEADYGGSQGNLIF	TRAV19*01	TRAJ42*01	CASSSPTSGSLQYEQYF	TRBV28*01		TRBJ2-7*01	HomoSapiens	HLA-DRA*01:01	HLA-DRB1*04:01	MHCII	PKYVKQNTLKLAT	HA	InfluenzaA
CAVLNYGGSQGNLIF	TRAV35*01	TRAJ42*01	CASTPGRQGARGYTF	TRBV28*01	TRBD1	TRBJ1-2*01	HomoSapiens	HLA-DPA*01:03	HLA-DPB*04:01	MHCII	TFEYVSQPFLMDLE	Spike	SARS-CoV-2
CAVSNYGGSQGNLIF	TRAV35*01	TRAJ42*01	CASSYRDPLQGQFF	TRBV28*01	TRBD1	TRBJ2-1*01	HomoSapiens	HLA-DPA*01:03	HLA-DPB*04:01	MHCII	TFEYVSQPFLMDLE	Spike	SARS-CoV-2
CAGANYGGSQGNLIF	TRAV35*01	TRAJ42*01	CSGRGRGPETQYF	TRBV29-1*01	TRBD1	TRBJ2-5*01	HomoSapiens	HLA-DPA*01:03	HLA-DPB*04:01	MHCII	TFEYVSQPFLMDLE	Spike	SARS-CoV-2
CAGQNYGGSQGNLIF	TRAV35*01	TRAJ42*01	IPDTGELFF	TRBV3-1*01		TRBJ2-2*01	HomoSapiens	HLA-DPA*01:03	HLA-DPB*04:01	MHCII	TFEYVSQPFLMDLE	Spike	SARS-CoV-2
CAGSNYGGSQGNLIF	TRAV35*01	TRAJ42*01	STDTQYF	TRBV3-1*01		TRBJ2-3*01	HomoSapiens	HLA-DPA*01:03	HLA-DPB*04:01	MHCII	TFEYVSQPFLMDLE	Spike	SARS-CoV-2
CIVRPQKGGSQGNLIF	TRAV26-1*01	TRAJ42*01	CASSHHSTDTQYF	TRBV3-1*01		TRBJ2-3*01	HomoSapiens	HLA-DQA1*03:01	HLA-DQB1*02:01	MHCII	GQVELGGGNAVEVCK	INS	HomoSapiens
CAGLNYGGSQGNLIF	TRAV35*01	TRAJ42*01	CAWARRAGRASPTYGYTF	TRBV30*01	TRBD1	TRBJ1-2*01	HomoSapiens	HLA-DPA*01:03	HLA-DPB*04:01	MHCII	TFEYVSQPFLMDLE	Spike	SARS-CoV-2
CAGLNYGGSQGNLIF	TRAV35*01	TRAJ42*01	CAWKSRRQNLYGYTF	TRBV30*01	TRBD2	TRBJ1-2*01	HomoSapiens	HLA-DPA*01:03	HLA-DPB*04:01	MHCII	TFEYVSQPFLMDLE	Spike	SARS-CoV-2
CAGLNYGGSQGNLIF	TRAV35*01	TRAJ42*01	CAWAKSFGYTF	TRBV30*01	TRBD2	TRBJ1-2*01	HomoSapiens	HLA-DPA*01:03	HLA-DPB*04:01	MHCII	TFEYVSQPFLMDLE	Spike	SARS-CoV-2
CAGLNYGGSQGNLIF	TRAV35*01	TRAJ42*01	CAWSRRGLGYTF	TRBV30*01	TRBD1	TRBJ1-2*01	HomoSapiens	HLA-DPA*01:03	HLA-DPB*04:01	MHCII	TFEYVSQPFLMDLE	Spike	SARS-CoV-2
CAGMNYGGSQGNLIF	TRAV35*01	TRAJ42*01	CAWSVRGAHGYTF	TRBV30*01	TRBD1	TRBJ1-2*01	HomoSapiens	HLA-DPA*01:03	HLA-DPB*04:01	MHCII	TFEYVSQPFLMDLE	Spike	SARS-CoV-2
CAGMNYGGSQGNLIF	TRAV35*01	TRAJ42*01	CAWSGRAGGLDGYTF	TRBV30*01	TRBD1	TRBJ1-2*01	HomoSapiens	HLA-DPA*01:03	HLA-DPB*04:01	MHCII	TFEYVSQPFLMDLE	Spike	SARS-CoV-2
CAALNYGGSQGNLIF	TRAV35*01	TRAJ42*01	CASSQGGLGYTF	TRBV4-1*01		TRBJ1-2*01	HomoSapiens	HLA-DPA*01:03	HLA-DPB*04:01	MHCII	TFEYVSQPFLMDLE	Spike	SARS-CoV-2
CAGLNYGGSQGNLIF	TRAV35*01	TRAJ42*01	CASSPSGLLSLYF	TRBV4-1*01	TRBD2	TRBJ2-7*01	HomoSapiens	HLA-DPA*01:03	HLA-DPB*04:01	MHCII	TFEYVSQPFLMDLE	Spike	SARS-CoV-2
CAGLNYGGSQGNLIF	TRAV35*01	TRAJ42*01	CASSFGIGYTF	TRBV4-1*01	TRBD2	TRBJ1-2*01	HomoSapiens	HLA-DPA*01:03	HLA-DPB*04:01	MHCII	TFEYVSQPFLMDLE	Spike	SARS-CoV-2
CAGMNYGGSQGNLIF	TRAV35*01	TRAJ42*01	CASSQGVGYTF	TRBV4-1*01		TRBJ1-2*01	HomoSapiens	HLA-DRA*01:01	HLA-DRB1*04:05	MHCII	NCTFEYVSQPFLMDL	Spike	SARS-CoV-2
CAGMNYGGSQGNLIF	TRAV35*01	TRAJ42*01	CASSAGVGYTF	TRBV4-1*01	TRBD1	TRBJ1-2*01	HomoSapiens	HLA-DPA*01:03	HLA-DPB*04:01	MHCII	TFEYVSQPFLMDLE	Spike	SARS-CoV-2
CAGQNYGGSQGNLIF	TRAV35*01	TRAJ42*01	CASSHGVGYTF	TRBV4-1*01	TRBD1	TRBJ1-2*01	HomoSapiens	HLA-DPA*01:03	HLA-DPB*04:01	MHCII	TFEYVSQPFLMDLE	Spike	SARS-CoV-2
CAVGRGGSQGNLIF	TRAV19*01	TRAJ42*01	CASSQYQSLVRGNNEQFF	TRBV4-2*01		TRBJ2-1*01	HomoSapiens	HLA-DQA1*05:01	HLA-DQB1*02:01	MHCII	PQPELPYPQ	Gliadin	TriticumAestivum
CAGMNYGGSQGNLIF	TRAV35*01	TRAJ42*01	CASSQRGAIGYTF	TRBV4-3*01	TRBD1	TRBJ1-2*01	HomoSapiens	HLA-DPA*01:03	HLA-DPB*04:01	MHCII	TFEYVSQPFLMDLE	Spike	SARS-CoV-2
CAARLNYGGSQGNLIF	TRAV13-1*01	TRAJ42*01	CASSPDRGRFDTGELFF	TRBV5-1*01		TRBJ2-2*01	HomoSapiens	HLA-DRA*01:01:01	HLA-DRB1*07:01	MHCII	SLFFSAQPFEITAST	APOB	HomoSapiens
CAGLNYGGSQGNLIF	TRAV35*01	TRAJ42*01	CASSLARQGWGGNEKLFF	TRBV5-1*01		TRBJ1-4*01	HomoSapiens	HLA-DRA*01:01	HLA-DRB1*04:05	MHCII	NCTFEYVSQPFLMDL	Spike	SARS-CoV-2
CAGMNYGGSQGNLIF	TRAV35*01	TRAJ42*01	CASSPRLAGGPFGELFF	TRBV5-1*01	TRBD2	TRBJ2-2*01	HomoSapiens	HLA-DPA*01:03	HLA-DPB*04:01	MHCII	TFEYVSQPFLMDLE	Spike	SARS-CoV-2
CAGQNYGGSQGNLIF	TRAV35*01	TRAJ42*01	CASSKGTSGGPNTGELFF	TRBV5-1*01		TRBJ2-2*01	HomoSapiens	HLA-DRA*01:01	HLA-DRB1*04:05	MHCII	NCTFEYVSQPFLMDL	Spike	SARS-CoV-2
CAGQNYGGSQGNLIF	TRAV35*01	TRAJ42*01	CASSTRGHNTGELFF	TRBV5-1*01		TRBJ2-2*01	HomoSapiens	HLA-DRA*01:01	HLA-DRB1*04:05	MHCII	NCTFEYVSQPFLMDL	Spike	SARS-CoV-2
CAGQNYGGSQGNLIF	TRAV35*01	TRAJ42*01	CASTRGSSGGPNTGELFF	TRBV5-1*01		TRBJ2-2*01	HomoSapiens	HLA-DRA*01:01	HLA-DRB1*04:05	MHCII	NCTFEYVSQPFLMDL	Spike	SARS-CoV-2
CIVRVAIEGSQGNLIF	TRAV26-1*01	TRAJ42*01	CASSLRRGDTIYF	TRBV5-1*01	TRBD1*01	TRBJ1-3*01	HomoSapiens	HLA-DQA1*03:01	HLA-DQB1*02:01	MHCII	GQVELGGGNAVEVCK	INS	HomoSapiens
CIVRVAIEGSQGNLIF	TRAV26-1*01	TRAJ42*01	CASSLRRGDTIYF	TRBV5-1*01	TRBD1*01	TRBJ1-3*01	HomoSapiens	HLA-DQA1*03:01	HLA-DQB1*02:01	MHCII	GQVELGGGTPIESCQ	INS	HomoSapiens
CIVRVAIEGSQGNLIF	TRAV26-1*01	TRAJ42*01	CASSLRRGDTIYF	TRBV5-1*01	TRBD1*01	TRBJ1-3*01	HomoSapiens	HLA-DQA1*03:01	HLA-DQB1*02:01	MHCII	GQVELGGGNAVEVCK	INS	HomoSapiens
CIVRVAIEGSQGNLIF	TRAV26-1*01	TRAJ42*01	CASSLRRGDTIYF	TRBV5-1*01	TRBD1*01	TRBJ1-3*01	HomoSapiens	HLA-DQA1*03:01	HLA-DQB1*02:01	MHCII	GQVELGGGTPIESCQ	INS	HomoSapiens
CIVRVAIEGSQGNLIF	TRAV26-1*01	TRAJ42*01	CASSLRRGDTIYF	TRBV5-1*01	TRBD1*01	TRBJ1-3*01	HomoSapiens	HLA-DQA1*03:01	HLA-DQB1*02:01	MHCII	GQVELGGGNAVEVCK	INS	HomoSapiens
CAGQNYGGSQGNLIF	TRAV35*01	TRAJ42*01	CASSIGTSGGPNTGELFF	TRBV5-4*01		TRBJ2-2*01	HomoSapiens	HLA-DRA*01:01	HLA-DRB1*04:05	MHCII	NCTFEYVSQPFLMDL	Spike	SARS-CoV-2
CAGQNYGGSQGNLIF	TRAV35*01	TRAJ42*01	CASSTRQANTGELFF	TRBV5-4*01	TRBD1	TRBJ2-2*01	HomoSapiens	HLA-DPA*01:03	HLA-DPB*04:01	MHCII	TFEYVSQPFLMDLE	Spike	SARS-CoV-2
CAGLNYGGSQGNLIF	TRAV35*01	TRAJ42*01	CASSLARNANTGELFF	TRBV5-5*01		TRBJ2-2*01	HomoSapiens	HLA-DPA*01:03	HLA-DPB*04:01	MHCII	TFEYVSQPFLMDLE	Spike	SARS-CoV-2
CAGLNYGGSQGNLIF	TRAV35*01	TRAJ42*01	CASSFTGGSPRGYTF	TRBV5-5*01	TRBD2	TRBJ1-2*01	HomoSapiens	HLA-DPA*01:03	HLA-DPB*04:01	MHCII	TFEYVSQPFLMDLE	Spike	SARS-CoV-2
CAGLNYGGSQGNLIF	TRAV35*01	TRAJ42*01	CASSFRGPGNEQFF	TRBV5-5*01	TRBD1	TRBJ2-1*01	HomoSapiens	HLA-DPA*01:03	HLA-DPB*04:01	MHCII	TFEYVSQPFLMDLE	Spike	SARS-CoV-2
CAGLNYGGSQGNLIF	TRAV35*01	TRAJ42*01	CASSWRQGGSIRESYTF	TRBV5-5*01	TRBD1	TRBJ1-2*01	HomoSapiens	HLA-DPA*01:03	HLA-DPB*04:01	MHCII	TFEYVSQPFLMDLE	Spike	SARS-CoV-2
CAGLNYGGSQGNLIF	TRAV35*01	TRAJ42*01	CASGPGGMTEAFF	TRBV5-5*01		TRBJ1-1*01	HomoSapiens	HLA-DPA*01:03	HLA-DPB*04:01	MHCII	TFEYVSQPFLMDLE	Spike	SARS-CoV-2
CAGLNYGGSQGNLIF	TRAV35*01	TRAJ42*01	CASSATGGVGYTF	TRBV5-5*01	TRBD1	TRBJ1-2*01	HomoSapiens	HLA-DPA*01:03	HLA-DPB*04:01	MHCII	TFEYVSQPFLMDLE	Spike	SARS-CoV-2
CAGMNYGGSQGNLIF	TRAV35*01	TRAJ42*01	CASSLNRAGDTGELFF	TRBV5-5*01		TRBJ2-2*01	HomoSapiens	HLA-DPA*01:03	HLA-DPB*04:01	MHCII	TFEYVSQPFLMDLE	Spike	SARS-CoV-2
CAGMNYGGSQGNLIF	TRAV35*01	TRAJ42*01	CASSLRGADGYTF	TRBV5-5*01	TRBD1	TRBJ1-2*01	HomoSapiens	HLA-DPA*01:03	HLA-DPB*04:01	MHCII	TFEYVSQPFLMDLE	Spike	SARS-CoV-2
CAGMNYGGSQGNLIF	TRAV35*01	TRAJ42*01	CASSPARTANTGELFF	TRBV5-5*01	TRBD1	TRBJ2-2*01	HomoSapiens	HLA-DPA*01:03	HLA-DPB*04:01	MHCII	TFEYVSQPFLMDLE	Spike	SARS-CoV-2
CAGMNYGGSQGNLIF	TRAV35*01	TRAJ42*01	CASSLQGGNGYTF	TRBV5-5*01	TRBD1	TRBJ1-2*01	HomoSapiens	HLA-DPA*01:03	HLA-DPB*04:01	MHCII	TFEYVSQPFLMDLE	Spike	SARS-CoV-2
CAGMNYGGSQGNLIF	TRAV35*01	TRAJ42*01	CASSSRGGDGYTF	TRBV5-5*01	TRBD2	TRBJ1-2*01	HomoSapiens	HLA-DPA*01:03	HLA-DPB*04:01	MHCII	TFEYVSQPFLMDLE	Spike	SARS-CoV-2
CAGQNYGGSQGNLIF	TRAV35*01	TRAJ42*01	CASSLTGGMGYTF	TRBV5-5*01		TRBJ1-2*01	HomoSapiens	HLA-DRA*01:01	HLA-DRB1*04:05	MHCII	NCTFEYVSQPFLMDL	Spike	SARS-CoV-2
CAGLNYGGSQGNLIF	TRAV35*01	TRAJ42*01	CASTRGGLGYTF	TRBV5-6*01	TRBD1	TRBJ1-2*01	HomoSapiens	HLA-DPA*01:03	HLA-DPB*04:01	MHCII	TFEYVSQPFLMDLE	Spike	SARS-CoV-2
CAALNYGGSQGNLIF	TRAV35*01	TRAJ42*01	CASSLKTGGWGYTF	TRBV5-8*01	TRBD1	TRBJ1-2*01	HomoSapiens	HLA-DPA*01:03	HLA-DPB*04:01	MHCII	TFEYVSQPFLMDLE	Spike	SARS-CoV-2
CAGQNYGGSQGNLIF	TRAV35*01	TRAJ42*01	CASSLRRTGLQGYTF	TRBV5-8*01	TRBD1	TRBJ1-2*01	HomoSapiens	HLA-DPA*01:03	HLA-DPB*04:01	MHCII	TFEYVSQPFLMDLE	Spike	SARS-CoV-2
CAAANYGGSQGNLIF	TRAV35*01	TRAJ42*01	CASSTQGVVRGYTF	TRBV6-1*01	TRBD1	TRBJ1-2*01	HomoSapiens	HLA-DPA*01:03	HLA-DPB*04:01	MHCII	TFEYVSQPFLMDLE	Spike	SARS-CoV-2
CAAKNYGGSQGNLIF	TRAV35*01	TRAJ42*01	CASKDRGLANTF	TRBV6-1*01	TRBD1	TRBJ1-2*01	HomoSapiens	HLA-DPA*01:03	HLA-DPB*04:01	MHCII	TFEYVSQPFLMDLE	Spike	SARS-CoV-2
CAALNYGGSQGNLIF	TRAV35*01	TRAJ42*01	CAGEAGGLGQYF	TRBV6-1*01	TRBD2	TRBJ2-3*01	HomoSapiens	HLA-DPA*01:03	HLA-DPB*04:01	MHCII	TFEYVSQPFLMDLE	Spike	SARS-CoV-2
CAALNYGGSQGNLIF	TRAV35*01	TRAJ42*01	CASITGTGGFGYTF	TRBV6-1*01	TRBD1	TRBJ1-2*01	HomoSapiens	HLA-DPA*01:03	HLA-DPB*04:01	MHCII	TFEYVSQPFLMDLE	Spike	SARS-CoV-2
CAALNYGGSQGNLIF	TRAV35*01	TRAJ42*01	CASTQRSGSWVSTDTQYF	TRBV6-1*01	TRBD2	TRBJ2-3*01	HomoSapiens	HLA-DPA*01:03	HLA-DPB*04:01	MHCII	TFEYVSQPFLMDLE	Spike	SARS-CoV-2
CAAQNYGGSQGNLIF	TRAV35*01	TRAJ42*01	CASSGRQGSYEQYF	TRBV6-1*01	TRBD1	TRBJ2-7*01	HomoSapiens	HLA-DPA*01:03	HLA-DPB*04:01	MHCII	TFEYVSQPFLMDLE	Spike	SARS-CoV-2
CAARNYGGSQGNLIF	TRAV35*01	TRAJ42*01	CASAAGIEAFF	TRBV6-1*01	TRBD2	TRBJ1-1*01	HomoSapiens	HLA-DPA*01:03	HLA-DPB*04:01	MHCII	TFEYVSQPFLMDLE	Spike	SARS-CoV-2
CAGANYGGSQGNLIF	TRAV35*01	TRAJ42*01	CASSGRASALGQFF	TRBV6-1*01	TRBD2	TRBJ2-1*01	HomoSapiens	HLA-DPA*01:03	HLA-DPB*04:01	MHCII	TFEYVSQPFLMDLE	Spike	SARS-CoV-2
CAGFNYGGSQGNLIF	TRAV35*01	TRAJ42*01	CASGSSLGQYF	TRBV6-1*01	TRBD1	TRBJ2-7*01	HomoSapiens	HLA-DPA*01:03	HLA-DPB*04:01	MHCII	TFEYVSQPFLMDLE	Spike	SARS-CoV-2
CAGLNYGGSQGNLIF	TRAV35*01	TRAJ42*01	CAIPGLTTLHGYTF	TRBV6-1*01	TRBD2	TRBJ1-2*01	HomoSapiens	HLA-DPA*01:03	HLA-DPB*04:01	MHCII	TFEYVSQPFLMDLE	Spike	SARS-CoV-2
CAGLNYGGSQGNLIF	TRAV35*01	TRAJ42*01	CASNQGGLRAFF	TRBV6-1*01		TRBJ1-1*01	HomoSapiens	HLA-DPA*01:03	HLA-DPB*04:01	MHCII	TFEYVSQPFLMDLE	Spike	SARS-CoV-2
CAGLNYGGSQGNLIF	TRAV35*01	TRAJ42*01	CASNAGGFGYTF	TRBV6-1*01	TRBD2	TRBJ1-2*01	HomoSapiens	HLA-DPA*01:03	HLA-DPB*04:01	MHCII	TFEYVSQPFLMDLE	Spike	SARS-CoV-2
CAGLNYGGSQGNLIF	TRAV35*01	TRAJ42*01	CASSGRGSFGYTF	TRBV6-1*01	TRBD1	TRBJ1-2*01	HomoSapiens	HLA-DPA*01:03	HLA-DPB*04:01	MHCII	TFEYVSQPFLMDLE	Spike	SARS-CoV-2
CAGLNYGGSQGNLIF	TRAV35*01	TRAJ42*01	CASSARGGNGYTF	TRBV6-1*01	TRBD2	TRBJ1-2*01	HomoSapiens	HLA-DPA*01:03	HLA-DPB*04:01	MHCII	TFEYVSQPFLMDLE	Spike	SARS-CoV-2
CAGLNYGGSQGNLIF	TRAV35*01	TRAJ42*01	CASRRDRGLEGYTF	TRBV6-1*01	TRBD1	TRBJ1-2*01	HomoSapiens	HLA-DPA*01:03	HLA-DPB*04:01	MHCII	TFEYVSQPFLMDLE	Spike	SARS-CoV-2
CAGLNYGGSQGNLIF	TRAV35*01	TRAJ42*01	CASTVPGQLYGYTF	TRBV6-1*01	TRBD1	TRBJ1-2*01	HomoSapiens	HLA-DPA*01:03	HLA-DPB*04:01	MHCII	TFEYVSQPFLMDLE	Spike	SARS-CoV-2
CAGLNYGGSQGNLIF	TRAV35*01	TRAJ42*01	CANKRDSLRGYTF	TRBV6-1*01	TRBD1	TRBJ1-2*01	HomoSapiens	HLA-DPA*01:03	HLA-DPB*04:01	MHCII	TFEYVSQPFLMDLE	Spike	SARS-CoV-2
CAGMNYGGSQGNLIF	TRAV35*01	TRAJ42*01	CASSPGQGAIYGYTF	TRBV6-1*01		TRBJ1-2*01	HomoSapiens	HLA-DRA*01:01	HLA-DRB1*04:05	MHCII	NCTFEYVSQPFLMDL	Spike	SARS-CoV-2
CAGMNYGGSQGNLIF	TRAV35*01	TRAJ42*01	CASSERGQGGYTF	TRBV6-1*01	TRBD1	TRBJ1-2*01	HomoSapiens	HLA-DPA*01:03	HLA-DPB*04:01	MHCII	TFEYVSQPFLMDLE	Spike	SARS-CoV-2
CAGMNYGGSQGNLIF	TRAV35*01	TRAJ42*01	CASSARQGADLSGYTF	TRBV6-1*01	TRBD1	TRBJ1-2*01	HomoSapiens	HLA-DPA*01:03	HLA-DPB*04:01	MHCII	TFEYVSQPFLMDLE	Spike	SARS-CoV-2
CAGMNYGGSQGNLIF	TRAV35*01	TRAJ42*01	CASSLRGGDGYTF	TRBV6-1*01	TRBD2	TRBJ1-2*01	HomoSapiens	HLA-DPA*01:03	HLA-DPB*04:01	MHCII	TFEYVSQPFLMDLE	Spike	SARS-CoV-2
CAGMNYGGSQGNLIF	TRAV35*01	TRAJ42*01	CASHRTGGVYGYTF	TRBV6-1*01	TRBD1	TRBJ1-2*01	HomoSapiens	HLA-DPA*01:03	HLA-DPB*04:01	MHCII	TFEYVSQPFLMDLE	Spike	SARS-CoV-2
CAGMNYGGSQGNLIF	TRAV35*01	TRAJ42*01	CASSERQGSLYGYTF	TRBV6-1*01	TRBD1	TRBJ1-2*01	HomoSapiens	HLA-DPA*01:03	HLA-DPB*04:01	MHCII	TFEYVSQPFLMDLE	Spike	SARS-CoV-2
CAGQLYGGSQGNLIF	TRAV35*01	TRAJ42*01	CASSVRQSNTGELFF	TRBV6-1*01	TRBD1	TRBJ2-2*01	HomoSapiens	HLA-DPA*01:03	HLA-DPB*04:01	MHCII	TFEYVSQPFLMDLE	Spike	SARS-CoV-2
CAGQLYGGSQGNLIF	TRAV35*01	TRAJ42*01	CASTLRRTVGTGELFF	TRBV6-1*01	TRBD1	TRBJ2-2*01	HomoSapiens	HLA-DPA*01:03	HLA-DPB*04:01	MHCII	TFEYVSQPFLMDLE	Spike	SARS-CoV-2
CAGQLYGGSQGNLIF	TRAV35*01	TRAJ42*01	CASTTRRGNTGELFF	TRBV6-1*01	TRBD2	TRBJ2-2*01	HomoSapiens	HLA-DPA*01:03	HLA-DPB*04:01	MHCII	TFEYVSQPFLMDLE	Spike	SARS-CoV-2
CAGQNYGGSQGNLIF	TRAV35*01	TRAJ42*01	CASSPRGANGYTF	TRBV6-1*01	TRBD2	TRBJ1-2*01	HomoSapiens	HLA-DPA*01:03	HLA-DPB*04:01	MHCII	TFEYVSQPFLMDLE	Spike	SARS-CoV-2
CAGQNYGGSQGNLIF	TRAV35*01	TRAJ42*01	CASIPRLHLFTEAFF	TRBV6-1*01		TRBJ1-1*01	HomoSapiens	HLA-DPA*01:03	HLA-DPB*04:01	MHCII	TFEYVSQPFLMDLE	Spike	SARS-CoV-2
CAGQNYGGSQGNLIF	TRAV35*01	TRAJ42*01	CASSGTRGALGYTF	TRBV6-1*01	TRBD1	TRBJ1-2*01	HomoSapiens	HLA-DPA*01:03	HLA-DPB*04:01	MHCII	TFEYVSQPFLMDLE	Spike	SARS-CoV-2
CAGQNYGGSQGNLIF	TRAV35*01	TRAJ42*01	CASIYVLGSTYGYTF	TRBV6-1*01	TRBD2	TRBJ1-2*01	HomoSapiens	HLA-DPA*01:03	HLA-DPB*04:01	MHCII	TFEYVSQPFLMDLE	Spike	SARS-CoV-2
CAGQNYGGSQGNLIF	TRAV35*01	TRAJ42*01	CASSARGRVNTGELFF	TRBV6-1*01	TRBD1	TRBJ2-2*01	HomoSapiens	HLA-DPA*01:03	HLA-DPB*04:01	MHCII	TFEYVSQPFLMDLE	Spike	SARS-CoV-2
CAGQNYGGSQGNLIF	TRAV35*01	TRAJ42*01	CASSRRGGIWSYEQYF	TRBV6-1*01	TRBD1	TRBJ2-7*01	HomoSapiens	HLA-DPA*01:03	HLA-DPB*04:01	MHCII	TFEYVSQPFLMDLE	Spike	SARS-CoV-2
CAGQNYGGSQGNLIF	TRAV35*01	TRAJ42*01	CASSQTGGSLGYTF	TRBV6-1*01	TRBD1	TRBJ1-2*01	HomoSapiens	HLA-DPA*01:03	HLA-DPB*04:01	MHCII	TFEYVSQPFLMDLE	Spike	SARS-CoV-2
CAGQNYGGSQGNLIF	TRAV35*01	TRAJ42*01	CASSYRGGGGYTF	TRBV6-1*01	TRBD1	TRBJ1-2*01	HomoSapiens	HLA-DPA*01:03	HLA-DPB*04:01	MHCII	TFEYVSQPFLMDLE	Spike	SARS-CoV-2
CAGQNYGGSQGNLIF	TRAV35*01	TRAJ42*01	CASSTGQGALGYTF	TRBV6-1*01	TRBD1	TRBJ1-2*01	HomoSapiens	HLA-DPA*01:03	HLA-DPB*04:01	MHCII	TFEYVSQPFLMDLE	Spike	SARS-CoV-2
CAGRNYGGSQGNLIF	TRAV35*01	TRAJ42*01	CASSDSFGYTF	TRBV6-1*01	TRBD1	TRBJ1-2*01	HomoSapiens	HLA-DPA*01:03	HLA-DPB*04:01	MHCII	TFEYVSQPFLMDLE	Spike	SARS-CoV-2
CAGRNYGGSQGNLIF	TRAV35*01	TRAJ42*01	CASGGAWGYTF	TRBV6-1*01	TRBD2	TRBJ1-2*01	HomoSapiens	HLA-DPA*01:03	HLA-DPB*04:01	MHCII	TFEYVSQPFLMDLE	Spike	SARS-CoV-2
CAGRNYGGSQGNLIF	TRAV35*01	TRAJ42*01	CASSASVGYTF	TRBV6-1*01	TRBD2	TRBJ1-2*01	HomoSapiens	HLA-DPA*01:03	HLA-DPB*04:01	MHCII	TFEYVSQPFLMDLE	Spike	SARS-CoV-2
CAGRNYGGSQGNLIF	TRAV35*01	TRAJ42*01	CAIGGTIGYTF	TRBV6-1*01	TRBD2	TRBJ1-2*01	HomoSapiens	HLA-DPA*01:03	HLA-DPB*04:01	MHCII	TFEYVSQPFLMDLE	Spike	SARS-CoV-2
CAGRNYGGSQGNLIF	TRAV35*01	TRAJ42*01	CASSDSFKAFF	TRBV6-1*01		TRBJ1-1*01	HomoSapiens	HLA-DPA*01:03	HLA-DPB*04:01	MHCII	TFEYVSQPFLMDLE	Spike	SARS-CoV-2
CALLNYGGSQGNLIF	TRAV35*01	TRAJ42*01	CASSVGGLGYTF	TRBV6-1*01	TRBD1	TRBJ1-2*01	HomoSapiens	HLA-DPA*01:03	HLA-DPB*04:01	MHCII	TFEYVSQPFLMDLE	Spike	SARS-CoV-2
CAVLNYGGSQGNLIF	TRAV35*01	TRAJ42*01	CASSGSGHLGYTF	TRBV6-1*01	TRBD1	TRBJ1-2*01	HomoSapiens	HLA-DPA*01:03	HLA-DPB*04:01	MHCII	TFEYVSQPFLMDLE	Spike	SARS-CoV-2
CAVMNYGGSQGNLIF	TRAV35*01	TRAJ42*01	CASSSSGSLKGYTF	TRBV6-1*01	TRBD1	TRBJ1-2*01	HomoSapiens	HLA-DPA*01:03	HLA-DPB*04:01	MHCII	TFEYVSQPFLMDLE	Spike	SARS-CoV-2
CAVMNYGGSQGNLIF	TRAV35*01	TRAJ42*01	CASGGQGNIHGYTF	TRBV6-1*01	TRBD1	TRBJ1-2*01	HomoSapiens	HLA-DPA*01:03	HLA-DPB*04:01	MHCII	TFEYVSQPFLMDLE	Spike	SARS-CoV-2
NYGGSQGNLIF	TRAV35*01	TRAJ42*01	CASSDRGLGYTF	TRBV6-1*01	TRBD1	TRBJ1-2*01	HomoSapiens	HLA-DPA*01:03	HLA-DPB*04:01	MHCII	TFEYVSQPFLMDLE	Spike	SARS-CoV-2
CAALNYGGSQGNLIF	TRAV35*01	TRAJ42*01	CASSYRGGGTGELFF	TRBV6-2*01	TRBD2	TRBJ2-2*01	HomoSapiens	HLA-DPA*01:03	HLA-DPB*04:01	MHCII	TFEYVSQPFLMDLE	Spike	SARS-CoV-2
CAALNYGGSQGNLIF	TRAV35*01	TRAJ42*01	CASSQSFGYTF	TRBV6-2*01	TRBD1	TRBJ1-2*01	HomoSapiens	HLA-DPA*01:03	HLA-DPB*04:01	MHCII	TFEYVSQPFLMDLE	Spike	SARS-CoV-2
CAALNYGGSQGNLIF	TRAV35*01	TRAJ42*01	CASSYRGAYGYTF	TRBV6-2*01	TRBD1	TRBJ1-2*01	HomoSapiens	HLA-DPA*01:03	HLA-DPB*04:01	MHCII	TFEYVSQPFLMDLE	Spike	SARS-CoV-2
CAALNYGGSQGNLIF	TRAV35*01	TRAJ42*01	CASSSRAGGNSPLHF	TRBV6-2*01	TRBD2	TRBJ1-6*01	HomoSapiens	HLA-DPA*01:03	HLA-DPB*04:01	MHCII	TFEYVSQPFLMDLE	Spike	SARS-CoV-2
CAAMNYGGSQGNLIF	TRAV35*01	TRAJ42*01	CASSYSKGSLGYTF	TRBV6-2*01	TRBD1	TRBJ1-2*01	HomoSapiens	HLA-DPA*01:03	HLA-DPB*04:01	MHCII	TFEYVSQPFLMDLE	Spike	SARS-CoV-2
CAAQNYGGSQGNLIF	TRAV35*01	TRAJ42*01	CASSYSLGQPQHF	TRBV6-2*01	TRBD1	TRBJ1-5*01	HomoSapiens	HLA-DPA*01:03	HLA-DPB*04:01	MHCII	TFEYVSQPFLMDLE	Spike	SARS-CoV-2
CAGKNYGGSQGNLIF	TRAV35*01	TRAJ42*01	CASSYSQGAFGYTF	TRBV6-2*01	TRBD1	TRBJ1-2*01	HomoSapiens	HLA-DPA*01:03	HLA-DPB*04:01	MHCII	TFEYVSQPFLMDLE	Spike	SARS-CoV-2
CAGLNYGGSQGNLIF	TRAV35*01	TRAJ42*01	CASSRSLEAFF	TRBV6-2*01	TRBD2	TRBJ1-1*01	HomoSapiens	HLA-DPA*01:03	HLA-DPB*04:01	MHCII	TFEYVSQPFLMDLE	Spike	SARS-CoV-2
CAGLNYGGSQGNLIF	TRAV35*01	TRAJ42*01	CASSYSPGSVYGYTF	TRBV6-2*01	TRBD1	TRBJ1-2*01	HomoSapiens	HLA-DPA*01:03	HLA-DPB*04:01	MHCII	TFEYVSQPFLMDLE	Spike	SARS-CoV-2
CAGLNYGGSQGNLIF	TRAV35*01	TRAJ42*01	CASHSGTSKAFF	TRBV6-2*01	TRBD1	TRBJ1-1*01	HomoSapiens	HLA-DPA*01:03	HLA-DPB*04:01	MHCII	TFEYVSQPFLMDLE	Spike	SARS-CoV-2
CAGLNYGGSQGNLIF	TRAV35*01	TRAJ42*01	CASSYSRGTVYGYTF	TRBV6-2*01	TRBD1	TRBJ1-2*01	HomoSapiens	HLA-DPA*01:03	HLA-DPB*04:01	MHCII	TFEYVSQPFLMDLE	Spike	SARS-CoV-2
CAGLNYGGSQGNLIF	TRAV35*01	TRAJ42*01	CASSYRGDYGYTF	TRBV6-2*01	TRBD2	TRBJ1-2*01	HomoSapiens	HLA-DPA*01:03	HLA-DPB*04:01	MHCII	TFEYVSQPFLMDLE	Spike	SARS-CoV-2
CAGMNYGGSQGNLIF	TRAV35*01	TRAJ42*01	CASSYGGGPLRGYTF	TRBV6-2*01	TRBD2	TRBJ1-2*01	HomoSapiens	HLA-DPA*01:03	HLA-DPB*04:01	MHCII	TFEYVSQPFLMDLE	Spike	SARS-CoV-2
CAGMNYGGSQGNLIF	TRAV35*01	TRAJ42*01	CASSYSAGVIYGYTF	TRBV6-2*01	TRBD1	TRBJ1-2*01	HomoSapiens	HLA-DPA*01:03	HLA-DPB*04:01	MHCII	TFEYVSQPFLMDLE	Spike	SARS-CoV-2
CAGMNYGGSQGNLIF	TRAV35*01	TRAJ42*01	CASSYSPGQLYGYTF	TRBV6-2*01	TRBD1	TRBJ1-2*01	HomoSapiens	HLA-DPA*01:03	HLA-DPB*04:01	MHCII	TFEYVSQPFLMDLE	Spike	SARS-CoV-2
CAGMNYGGSQGNLIF	TRAV35*01	TRAJ42*01	CASSKNPGQLYGYTF	TRBV6-2*01	TRBD1	TRBJ1-2*01	HomoSapiens	HLA-DPA*01:03	HLA-DPB*04:01	MHCII	TFEYVSQPFLMDLE	Spike	SARS-CoV-2
CAGMNYGGSQGNLIF	TRAV35*01	TRAJ42*01	CASSYRGDYGYTF	TRBV6-2*01	TRBD1	TRBJ1-2*01	HomoSapiens	HLA-DPA*01:03	HLA-DPB*04:01	MHCII	TFEYVSQPFLMDLE	Spike	SARS-CoV-2
CAGMNYGGSQGNLIF	TRAV35*01	TRAJ42*01	CASSYRGQGLSGYTF	TRBV6-2*01	TRBD1	TRBJ1-2*01	HomoSapiens	HLA-DPA*01:03	HLA-DPB*04:01	MHCII	TFEYVSQPFLMDLE	Spike	SARS-CoV-2
CAGMNYGGSQGNLIF	TRAV35*01	TRAJ42*01	CASSYRGTVYGYTF	TRBV6-2*01	TRBD1	TRBJ1-2*01	HomoSapiens	HLA-DPA*01:03	HLA-DPB*04:01	MHCII	TFEYVSQPFLMDLE	Spike	SARS-CoV-2
CAGMNYGGSQGNLIF	TRAV35*01	TRAJ42*01	CASSSGRGSGYTF	TRBV6-2*01	TRBD1	TRBJ1-2*01	HomoSapiens	HLA-DPA*01:03	HLA-DPB*04:01	MHCII	TFEYVSQPFLMDLE	Spike	SARS-CoV-2
CAGMNYGGSQGNLIF	TRAV35*01	TRAJ42*01	CASSYRGTGIYGYTF	TRBV6-2*01	TRBD1	TRBJ1-2*01	HomoSapiens	HLA-DPA*01:03	HLA-DPB*04:01	MHCII	TFEYVSQPFLMDLE	Spike	SARS-CoV-2
CAGQLYGGSQGNLIF	TRAV35*01	TRAJ42*01	CASSSRGANGYTF	TRBV6-2*01	TRBD2	TRBJ1-2*01	HomoSapiens	HLA-DPA*01:03	HLA-DPB*04:01	MHCII	TFEYVSQPFLMDLE	Spike	SARS-CoV-2
CAGQLYGGSQGNLIF	TRAV35*01	TRAJ42*01	CASSYRQGQPQHF	TRBV6-2*01	TRBD1	TRBJ1-5*01	HomoSapiens	HLA-DPA*01:03	HLA-DPB*04:01	MHCII	TFEYVSQPFLMDLE	Spike	SARS-CoV-2
CAGQLYGGSQGNLIF	TRAV35*01	TRAJ42*01	CASSYSRGRPQHF	TRBV6-2*01	TRBD2	TRBJ1-5*01	HomoSapiens	HLA-DPA*01:03	HLA-DPB*04:01	MHCII	TFEYVSQPFLMDLE	Spike	SARS-CoV-2
CAGQNYGGSQGNLIF	TRAV35*01	TRAJ42*01	CASSFTPGTPYGYTF	TRBV6-2*01	TRBD1	TRBJ1-2*01	HomoSapiens	HLA-DPA*01:03	HLA-DPB*04:01	MHCII	TFEYVSQPFLMDLE	Spike	SARS-CoV-2
CAGQNYGGSQGNLIF	TRAV35*01	TRAJ42*01	CASSSSPGRIYGYTF	TRBV6-2*01	TRBD1	TRBJ1-2*01	HomoSapiens	HLA-DPA*01:03	HLA-DPB*04:01	MHCII	TFEYVSQPFLMDLE	Spike	SARS-CoV-2
CAGQNYGGSQGNLIF	TRAV35*01	TRAJ42*01	CASSLRPGTLYGYTF	TRBV6-2*01	TRBD1	TRBJ1-2*01	HomoSapiens	HLA-DPA*01:03	HLA-DPB*04:01	MHCII	TFEYVSQPFLMDLE	Spike	SARS-CoV-2
CAGQNYGGSQGNLIF	TRAV35*01	TRAJ42*01	CASSYTRDGLVGQYF	TRBV6-2*01	TRBD1	TRBJ2-7*01	HomoSapiens	HLA-DPA*01:03	HLA-DPB*04:01	MHCII	TFEYVSQPFLMDLE	Spike	SARS-CoV-2
CAGQNYGGSQGNLIF	TRAV35*01	TRAJ42*01	CASTTRAGSFEQYF	TRBV6-2*01	TRBD2	TRBJ2-7*01	HomoSapiens	HLA-DPA*01:03	HLA-DPB*04:01	MHCII	TFEYVSQPFLMDLE	Spike	SARS-CoV-2
CAGQNYGGSQGNLIF	TRAV35*01	TRAJ42*01	CASSYRNSGGYGYTF	TRBV6-2*01	TRBD2	TRBJ1-2*01	HomoSapiens	HLA-DPA*01:03	HLA-DPB*04:01	MHCII	TFEYVSQPFLMDLE	Spike	SARS-CoV-2
CAGRNYGGSQGNLIF	TRAV35*01	TRAJ42*01	CASIIRQGAFEQYF	TRBV6-2*01	TRBD1	TRBJ2-7*01	HomoSapiens	HLA-DPA*01:03	HLA-DPB*04:01	MHCII	TFEYVSQPFLMDLE	Spike	SARS-CoV-2
CAGRNYGGSQGNLIF	TRAV35*01	TRAJ42*01	CASSIRPHDRYTF	TRBV6-2*01	TRBD2	TRBJ1-2*01	HomoSapiens	HLA-DPA*01:03	HLA-DPB*04:01	MHCII	TFEYVSQPFLMDLE	Spike	SARS-CoV-2
CAGRNYGGSQGNLIF	TRAV35*01	TRAJ42*01	CASSWGPGSLYGYTF	TRBV6-2*01	TRBD1	TRBJ1-2*01	HomoSapiens	HLA-DPA*01:03	HLA-DPB*04:01	MHCII	TFEYVSQPFLMDLE	Spike	SARS-CoV-2
CAGRNYGGSQGNLIF	TRAV35*01	TRAJ42*01	CASSGTFGYTF	TRBV6-2*01	TRBD1	TRBJ1-2*01	HomoSapiens	HLA-DPA*01:03	HLA-DPB*04:01	MHCII	TFEYVSQPFLMDLE	Spike	SARS-CoV-2
CAPMNYGGSQGNLIF	TRAV35*01	TRAJ42*01	CASSYRGDYGYTF	TRBV6-2*01	TRBD2	TRBJ1-2*01	HomoSapiens	HLA-DPA*01:03	HLA-DPB*04:01	MHCII	TFEYVSQPFLMDLE	Spike	SARS-CoV-2
CAVLNYGGSQGNLIF	TRAV35*01	TRAJ42*01	CASSYTSGSLSGLFF	TRBV6-2*01	TRBD2	TRBJ1-4*01	HomoSapiens	HLA-DPA*01:03	HLA-DPB*04:01	MHCII	TFEYVSQPFLMDLE	Spike	SARS-CoV-2
CAVLNYGGSQGNLIF	TRAV35*01	TRAJ42*01	CASSYRGGGTGELFF	TRBV6-2*01	TRBD2	TRBJ2-2*01	HomoSapiens	HLA-DPA*01:03	HLA-DPB*04:01	MHCII	TFEYVSQPFLMDLE	Spike	SARS-CoV-2
CAVMNYGGSQGNLIF	TRAV35*01	TRAJ42*01	CASSYRGSDGYTF	TRBV6-2*01	TRBD2	TRBJ1-2*01	HomoSapiens	HLA-DPA*01:03	HLA-DPB*04:01	MHCII	TFEYVSQPFLMDLE	Spike	SARS-CoV-2
CAALNYGGSQGNLIF	TRAV35*01	TRAJ42*01	CASSDRGTGLNGYTF	TRBV6-4*01	TRBD1	TRBJ1-2*01	HomoSapiens	HLA-DPA*01:03	HLA-DPB*04:01	MHCII	TFEYVSQPFLMDLE	Spike	SARS-CoV-2
CAGHNYGGSQGNLIF	TRAV35*01	TRAJ42*01	CASSFRGPPGTGELFF	TRBV6-4*01	TRBD1	TRBJ2-2*01	HomoSapiens	HLA-DPA*01:03	HLA-DPB*04:01	MHCII	TFEYVSQPFLMDLE	Spike	SARS-CoV-2
CAGLNYGGSQGNLIF	TRAV35*01	TRAJ42*01	CASSNRGLGYTF	TRBV6-4*01	TRBD1	TRBJ1-2*01	HomoSapiens	HLA-DPA*01:03	HLA-DPB*04:01	MHCII	TFEYVSQPFLMDLE	Spike	SARS-CoV-2
CAGLNYGGSQGNLIF	TRAV35*01	TRAJ42*01	CASSTGQGSVWGYTF	TRBV6-4*01	TRBD1	TRBJ1-2*01	HomoSapiens	HLA-DPA*01:03	HLA-DPB*04:01	MHCII	TFEYVSQPFLMDLE	Spike	SARS-CoV-2
CAGQNYGGSQGNLIF	TRAV35*01	TRAJ42*01	CASRGTSGSLEQFF	TRBV6-4*01	TRBD2	TRBJ2-1*01	HomoSapiens	HLA-DPA*01:03	HLA-DPB*04:01	MHCII	TFEYVSQPFLMDLE	Spike	SARS-CoV-2
CAGQNYGGSQGNLIF	TRAV35*01	TRAJ42*01	CASSRTGGVGYTF	TRBV6-4*01	TRBD1	TRBJ1-2*01	HomoSapiens	HLA-DPA*01:03	HLA-DPB*04:01	MHCII	TFEYVSQPFLMDLE	Spike	SARS-CoV-2
CAGQNYGGSQGNLIF	TRAV35*01	TRAJ42*01	CASSDSYPPRTGELFF	TRBV6-4*01	TRBD1	TRBJ2-2*01	HomoSapiens	HLA-DPA*01:03	HLA-DPB*04:01	MHCII	TFEYVSQPFLMDLE	Spike	SARS-CoV-2
CAGQNYGGSQGNLIF	TRAV35*01	TRAJ42*01	CASSRTGGSINGYTF	TRBV6-4*01	TRBD1	TRBJ1-2*01	HomoSapiens	HLA-DPA*01:03	HLA-DPB*04:01	MHCII	TFEYVSQPFLMDLE	Spike	SARS-CoV-2
CAGRNYGGSQGNLIF	TRAV35*01	TRAJ42*01	CASSASRAGAASSSTDTQYF	TRBV6-4*01	TRBD1	TRBJ2-3*01	HomoSapiens	HLA-DPA*01:03	HLA-DPB*04:01	MHCII	TFEYVSQPFLMDLE	Spike	SARS-CoV-2
CAGRNYGGSQGNLIF	TRAV35*01	TRAJ42*01	CASSPGQGSIYGYTF	TRBV6-4*01	TRBD1	TRBJ1-2*01	HomoSapiens	HLA-DPA*01:03	HLA-DPB*04:01	MHCII	TFEYVSQPFLMDLE	Spike	SARS-CoV-2
CAALNYGGSQGNLIF	TRAV35*01	TRAJ42*01	CASRPRDQRYTF	TRBV6-5*01		TRBJ1-2*01	HomoSapiens	HLA-DPA*01:03	HLA-DPB*04:01	MHCII	TFEYVSQPFLMDLE	Spike	SARS-CoV-2
CAALNYGGSQGNLIF	TRAV35*01	TRAJ42*01	CASSPRQGSMGYTF	TRBV6-5*01	TRBD1	TRBJ1-2*01	HomoSapiens	HLA-DPA*01:03	HLA-DPB*04:01	MHCII	TFEYVSQPFLMDLE	Spike	SARS-CoV-2
CAGKNYGGSQGNLIF	TRAV35*01	TRAJ42*01	CASSYRQGAIYGYTF	TRBV6-5*01	TRBD1	TRBJ1-2*01	HomoSapiens	HLA-DPA*01:03	HLA-DPB*04:01	MHCII	TFEYVSQPFLMDLE	Spike	SARS-CoV-2
CAGLNYGGSQGNLIF	TRAV35*01	TRAJ42*01	CASSYGRVRTGELFF	TRBV6-5*01	TRBD1	TRBJ2-2*01	HomoSapiens	HLA-DPA*01:03	HLA-DPB*04:01	MHCII	TFEYVSQPFLMDLE	Spike	SARS-CoV-2
CAGLNYGGSQGNLIF	TRAV35*01	TRAJ42*01	CASSYRQGSLHGYTF	TRBV6-5*01	TRBD1	TRBJ1-2*01	HomoSapiens	HLA-DPA*01:03	HLA-DPB*04:01	MHCII	TFEYVSQPFLMDLE	Spike	SARS-CoV-2
CAGLNYGGSQGNLIF	TRAV35*01	TRAJ42*01	CASTNRGRTEAFF	TRBV6-5*01	TRBD1	TRBJ1-1*01	HomoSapiens	HLA-DPA*01:03	HLA-DPB*04:01	MHCII	TFEYVSQPFLMDLE	Spike	SARS-CoV-2
CAGLNYGGSQGNLIF	TRAV35*01	TRAJ42*01	CASSYSQGSLYGYTF	TRBV6-5*01	TRBD1	TRBJ1-2*01	HomoSapiens	HLA-DPA*01:03	HLA-DPB*04:01	MHCII	TFEYVSQPFLMDLE	Spike	SARS-CoV-2
CAGLNYGGSQGNLIF	TRAV35*01	TRAJ42*01	CASGSGSVAGPNTGELFF	TRBV6-5*01	TRBD2	TRBJ2-2*01	HomoSapiens	HLA-DPA*01:03	HLA-DPB*04:01	MHCII	TFEYVSQPFLMDLE	Spike	SARS-CoV-2
CAGLNYGGSQGNLIF	TRAV35*01	TRAJ42*01	CASSVVRGQYYNSPLHF	TRBV6-5*01	TRBD1	TRBJ1-6*01	HomoSapiens	HLA-DPA*01:03	HLA-DPB*04:01	MHCII	TFEYVSQPFLMDLE	Spike	SARS-CoV-2
CAGLNYGGSQGNLIF	TRAV35*01	TRAJ42*01	CASRTKGGLGYTF	TRBV6-5*01	TRBD1	TRBJ1-2*01	HomoSapiens	HLA-DPA*01:03	HLA-DPB*04:01	MHCII	TFEYVSQPFLMDLE	Spike	SARS-CoV-2
CAGLNYGGSQGNLIF	TRAV35*01	TRAJ42*01	CASSPRRGSLSGYTF	TRBV6-5*01	TRBD2	TRBJ1-2*01	HomoSapiens	HLA-DPA*01:03	HLA-DPB*04:01	MHCII	TFEYVSQPFLMDLE	Spike	SARS-CoV-2
CAGMNYGGSQGNLIF	TRAV35*01	TRAJ42*01	CASSYRARVNTGELFF	TRBV6-5*01	TRBD2	TRBJ2-2*01	HomoSapiens	HLA-DPA*01:03	HLA-DPB*04:01	MHCII	TFEYVSQPFLMDLE	Spike	SARS-CoV-2
CAGQNYGGSQGNLIF	TRAV35*01	TRAJ42*01	CASSPRERVNTGELFF	TRBV6-5*01		TRBJ2-2*01	HomoSapiens	HLA-DRA*01:01	HLA-DRB1*04:05	MHCII	NCTFEYVSQPFLMDL	Spike	SARS-CoV-2
CAGQNYGGSQGNLIF	TRAV35*01	TRAJ42*01	CASSYSVAGGPNTGELFF	TRBV6-5*01	TRBD2	TRBJ2-2*01	HomoSapiens	HLA-DPA*01:03	HLA-DPB*04:01	MHCII	TFEYVSQPFLMDLE	Spike	SARS-CoV-2
CAGQNYGGSQGNLIF	TRAV35*01	TRAJ42*01	CASSYRGGTPLHF	TRBV6-5*01	TRBD1	TRBJ1-6*01	HomoSapiens	HLA-DPA*01:03	HLA-DPB*04:01	MHCII	TFEYVSQPFLMDLE	Spike	SARS-CoV-2
CAGQNYGGSQGNLIF	TRAV35*01	TRAJ42*01	CASSSRGPPNTGELFF	TRBV6-5*01		TRBJ2-2*01	HomoSapiens	HLA-DPA*01:03	HLA-DPB*04:01	MHCII	TFEYVSQPFLMDLE	Spike	SARS-CoV-2
CAGQNYGGSQGNLIF	TRAV35*01	TRAJ42*01	CASSYEGIRTGELFF	TRBV6-5*01	TRBD1	TRBJ2-2*01	HomoSapiens	HLA-DPA*01:03	HLA-DPB*04:01	MHCII	TFEYVSQPFLMDLE	Spike	SARS-CoV-2
CAGQNYGGSQGNLIF	TRAV35*01	TRAJ42*01	CASSRRSGVNTGELFF	TRBV6-5*01	TRBD2	TRBJ2-2*01	HomoSapiens	HLA-DPA*01:03	HLA-DPB*04:01	MHCII	TFEYVSQPFLMDLE	Spike	SARS-CoV-2
CAGQNYGGSQGNLIF	TRAV35*01	TRAJ42*01	CASSYSRTSGGPNTGELFF	TRBV6-5*01		TRBJ2-2*01	HomoSapiens	HLA-DPA*01:03	HLA-DPB*04:01	MHCII	TFEYVSQPFLMDLE	Spike	SARS-CoV-2
CAGQNYGGSQGNLIF	TRAV35*01	TRAJ42*01	CASTLRGRANTGELFF	TRBV6-5*01	TRBD1	TRBJ2-2*01	HomoSapiens	HLA-DPA*01:03	HLA-DPB*04:01	MHCII	TFEYVSQPFLMDLE	Spike	SARS-CoV-2
CAGQNYGGSQGNLIF	TRAV35*01	TRAJ42*01	CASRPRQGSYNEQFF	TRBV6-5*01	TRBD1	TRBJ2-1*01	HomoSapiens	HLA-DPA*01:03	HLA-DPB*04:01	MHCII	TFEYVSQPFLMDLE	Spike	SARS-CoV-2
CAGQNYGGSQGNLIF	TRAV35*01	TRAJ42*01	CASSYRGARTGELFF	TRBV6-5*01	TRBD1	TRBJ2-2*01	HomoSapiens	HLA-DPA*01:03	HLA-DPB*04:01	MHCII	TFEYVSQPFLMDLE	Spike	SARS-CoV-2
CAGQNYGGSQGNLIF	TRAV35*01	TRAJ42*01	CASSYASGGRPNTGELFF	TRBV6-5*01	TRBD2	TRBJ2-2*01	HomoSapiens	HLA-DPA*01:03	HLA-DPB*04:01	MHCII	TFEYVSQPFLMDLE	Spike	SARS-CoV-2
CAGQNYGGSQGNLIF	TRAV35*01	TRAJ42*01	CASSYKRRPNTGELFF	TRBV6-5*01	TRBD2	TRBJ2-2*01	HomoSapiens	HLA-DPA*01:03	HLA-DPB*04:01	MHCII	TFEYVSQPFLMDLE	Spike	SARS-CoV-2
CAGQNYGGSQGNLIF	TRAV35*01	TRAJ42*01	CASSYSRQQGPITGELFF	TRBV6-5*01	TRBD1	TRBJ2-2*01	HomoSapiens	HLA-DPA*01:03	HLA-DPB*04:01	MHCII	TFEYVSQPFLMDLE	Spike	SARS-CoV-2
CAGQNYGGSQGNLIF	TRAV35*01	TRAJ42*01	CASSYSRGPPNTGELFF	TRBV6-5*01	TRBD2	TRBJ2-2*01	HomoSapiens	HLA-DPA*01:03	HLA-DPB*04:01	MHCII	TFEYVSQPFLMDLE	Spike	SARS-CoV-2
CAVMNYGGSQGNLIF	TRAV35*01	TRAJ42*01	CASSYRGAYGYTF	TRBV6-5*01	TRBD1	TRBJ1-2*01	HomoSapiens	HLA-DPA*01:03	HLA-DPB*04:01	MHCII	TFEYVSQPFLMDLE	Spike	SARS-CoV-2
CAAQNYGGSQGNLIF	TRAV35*01	TRAJ42*01	CASSSRGGEMGGYTF	TRBV6-6*01	TRBD2	TRBJ1-2*01	HomoSapiens	HLA-DPA*01:03	HLA-DPB*04:01	MHCII	TFEYVSQPFLMDLE	Spike	SARS-CoV-2
CAGLNYGGSQGNLIF	TRAV35*01	TRAJ42*01	CASSPRGGNGYTF	TRBV6-6*01	TRBD1	TRBJ1-2*01	HomoSapiens	HLA-DPA*01:03	HLA-DPB*04:01	MHCII	TFEYVSQPFLMDLE	Spike	SARS-CoV-2
CAGLNYGGSQGNLIF	TRAV35*01	TRAJ42*01	CASSYSPGQLYGYTF	TRBV6-6*01	TRBD1	TRBJ1-2*01	HomoSapiens	HLA-DPA*01:03	HLA-DPB*04:01	MHCII	TFEYVSQPFLMDLE	Spike	SARS-CoV-2
CAGLNYGGSQGNLIF	TRAV35*01	TRAJ42*01	CASSPSTGTLYGYTF	TRBV6-6*01	TRBD1	TRBJ1-2*01	HomoSapiens	HLA-DPA*01:03	HLA-DPB*04:01	MHCII	TFEYVSQPFLMDLE	Spike	SARS-CoV-2
CAGLNYGGSQGNLIF	TRAV35*01	TRAJ42*01	CASSYRGDPANYGYTF	TRBV6-6*01	TRBD1	TRBJ1-2*01	HomoSapiens	HLA-DPA*01:03	HLA-DPB*04:01	MHCII	TFEYVSQPFLMDLE	Spike	SARS-CoV-2
CAGLNYGGSQGNLIF	TRAV35*01	TRAJ42*01	CASSSTTGDLRGYTF	TRBV6-6*01	TRBD1	TRBJ1-2*01	HomoSapiens	HLA-DPA*01:03	HLA-DPB*04:01	MHCII	TFEYVSQPFLMDLE	Spike	SARS-CoV-2
CAGLNYGGSQGNLIF	TRAV35*01	TRAJ42*01	CASRNRQQTLYGYTF	TRBV6-6*01	TRBD1	TRBJ1-2*01	HomoSapiens	HLA-DPA*01:03	HLA-DPB*04:01	MHCII	TFEYVSQPFLMDLE	Spike	SARS-CoV-2
CAGLNYGGSQGNLIF	TRAV35*01	TRAJ42*01	CASSSRGDYGYTF	TRBV6-6*01	TRBD1	TRBJ1-2*01	HomoSapiens	HLA-DPA*01:03	HLA-DPB*04:01	MHCII	TFEYVSQPFLMDLE	Spike	SARS-CoV-2
CAGLNYGGSQGNLIF	TRAV35*01	TRAJ42*01	CASSTRAGRLDGYTF	TRBV6-6*01	TRBD2	TRBJ1-2*01	HomoSapiens	HLA-DPA*01:03	HLA-DPB*04:01	MHCII	TFEYVSQPFLMDLE	Spike	SARS-CoV-2
CAGMNYGGSQGNLIF	TRAV35*01	TRAJ42*01	CASSPRGGEGYTF	TRBV6-6*01	TRBD2	TRBJ1-2*01	HomoSapiens	HLA-DPA*01:03	HLA-DPB*04:01	MHCII	TFEYVSQPFLMDLE	Spike	SARS-CoV-2
CAGMNYGGSQGNLIF	TRAV35*01	TRAJ42*01	CASTRPLSDSLGEQYF	TRBV6-6*01	TRBD1	TRBJ2-7*01	HomoSapiens	HLA-DPA*01:03	HLA-DPB*04:01	MHCII	TFEYVSQPFLMDLE	Spike	SARS-CoV-2
CAGMNYGGSQGNLIF	TRAV35*01	TRAJ42*01	CASTARGGNGYTF	TRBV6-6*01	TRBD2	TRBJ1-2*01	HomoSapiens	HLA-DPA*01:03	HLA-DPB*04:01	MHCII	TFEYVSQPFLMDLE	Spike	SARS-CoV-2
CAGMNYGGSQGNLIF	TRAV35*01	TRAJ42*01	CASSSRRTGFGVNQPQHF	TRBV6-6*01	TRBD1	TRBJ1-5*01	HomoSapiens	HLA-DPA*01:03	HLA-DPB*04:01	MHCII	TFEYVSQPFLMDLE	Spike	SARS-CoV-2
CAGMNYGGSQGNLIF	TRAV35*01	TRAJ42*01	CASSSRQGSLKQYF	TRBV6-6*01	TRBD1	TRBJ2-7*01	HomoSapiens	HLA-DPA*01:03	HLA-DPB*04:01	MHCII	TFEYVSQPFLMDLE	Spike	SARS-CoV-2
CAGMNYGGSQGNLIF	TRAV35*01	TRAJ42*01	CASSYSKSALAGYTF	TRBV6-6*01	TRBD2	TRBJ1-2*01	HomoSapiens	HLA-DPA*01:03	HLA-DPB*04:01	MHCII	TFEYVSQPFLMDLE	Spike	SARS-CoV-2
CAGQLYGGSQGNLIF	TRAV35*01	TRAJ42*01	CASSFRGGDGYTF	TRBV6-6*01	TRBD2	TRBJ1-2*01	HomoSapiens	HLA-DPA*01:03	HLA-DPB*04:01	MHCII	TFEYVSQPFLMDLE	Spike	SARS-CoV-2
CAGQLYGGSQGNLIF	TRAV35*01	TRAJ42*01	CASRPRGGSGAFF	TRBV6-6*01	TRBD2	TRBJ1-1*01	HomoSapiens	HLA-DPA*01:03	HLA-DPB*04:01	MHCII	TFEYVSQPFLMDLE	Spike	SARS-CoV-2
CAGQLYGGSQGNLIF	TRAV35*01	TRAJ42*01	CASSPRGSGNTIYF	TRBV6-6*01	TRBD1	TRBJ1-3*01	HomoSapiens	HLA-DPA*01:03	HLA-DPB*04:01	MHCII	TFEYVSQPFLMDLE	Spike	SARS-CoV-2
CAGQNYGGSQGNLIF	TRAV35*01	TRAJ42*01	CASSLRGLEKLFF	TRBV6-6*01	TRBD2	TRBJ1-4*01	HomoSapiens	HLA-DPA*01:03	HLA-DPB*04:01	MHCII	TFEYVSQPFLMDLE	Spike	SARS-CoV-2
CAGQNYGGSQGNLIF	TRAV35*01	TRAJ42*01	CASSSRQGMLGGYTF	TRBV6-6*01	TRBD1	TRBJ1-2*01	HomoSapiens	HLA-DPA*01:03	HLA-DPB*04:01	MHCII	TFEYVSQPFLMDLE	Spike	SARS-CoV-2
CAGQNYGGSQGNLIF	TRAV35*01	TRAJ42*01	CASSTRGAPLNGYTF	TRBV6-6*01	TRBD1	TRBJ1-2*01	HomoSapiens	HLA-DPA*01:03	HLA-DPB*04:01	MHCII	TFEYVSQPFLMDLE	Spike	SARS-CoV-2
CAGQNYGGSQGNLIF	TRAV35*01	TRAJ42*01	CASSARQGIGLGTNEKLFF	TRBV6-6*01	TRBD1	TRBJ1-4*01	HomoSapiens	HLA-DPA*01:03	HLA-DPB*04:01	MHCII	TFEYVSQPFLMDLE	Spike	SARS-CoV-2
CAGSNYGGSQGNLIF	TRAV35*01	TRAJ42*01	CASSYSSGSLSGYTF	TRBV6-6*01	TRBD2	TRBJ1-2*01	HomoSapiens	HLA-DPA*01:03	HLA-DPB*04:01	MHCII	TFEYVSQPFLMDLE	Spike	SARS-CoV-2
CAVRYGGSQGNLIF	TRAV21*01	TRAJ42*01	CASSREGRSYGYTF	TRBV6-6*01		TRBJ1-2*01	HomoSapiens	HLA-DRA*01:01:01	HLA-DRB1*07:01	MHCII	SLFFSAQPFEITAST	APOB	HomoSapiens
CAAIVQGNLIF	TRAV29/DV5*01	TRAJ42*01	CASSWPDRFLSGYTF	TRBV7-2*01		TRBJ1-2*01	HomoSapiens	HLA-DRA*01	HLA-DRB1*15:01	MHCII	PSDKHIKEYLNKIQN	CSP	PlasmodiumFalciparum
CAAIVQGNLIF	TRAV29/DV5*01	TRAJ42*01	CASSWPDRFLSGYTF	TRBV7-2*01		TRBJ1-2*01	HomoSapiens	HLA-DRA*01	HLA-DRB5*01:01	MHCII	PSDKHIKEYLNKIQN	CSP	PlasmodiumFalciparum
CAAIVQGNLIF	TRAV29/DV5*01	TRAJ42*01	CASSWPDRFLSGYTF	TRBV7-2*01		TRBJ1-2*01	HomoSapiens	HLA-DRA*01	HLA-DRB1*15:01	MHCII	HIKEYLNKIQNSLST	CSP	PlasmodiumFalciparum
CAAIVQGNLIF	TRAV29/DV5*01	TRAJ42*01	CASSWPDRFLSGYTF	TRBV7-2*01		TRBJ1-2*01	HomoSapiens	HLA-DRA*01	HLA-DRB5*01:01	MHCII	HIKEYLNKIQNSLST	CSP	PlasmodiumFalciparum
CAAIVQGNLIF	TRAV29/DV5*01	TRAJ42*01	CASSWPDRFLSGYTF	TRBV7-2*01		TRBJ1-2*01	HomoSapiens	HLA-DRA*01	HLA-DRB1*15:01	MHCII	YLNKIQNSLSTEWSP	CSP	PlasmodiumFalciparum
CAAIVQGNLIF	TRAV29/DV5*01	TRAJ42*01	CASSWPDRFLSGYTF	TRBV7-2*01		TRBJ1-2*01	HomoSapiens	HLA-DRA*01	HLA-DRB5*01:01	MHCII	YLNKIQNSLSTEWSP	CSP	PlasmodiumFalciparum
CAGLNYGGSQGNLIF	TRAV35*01	TRAJ42*01	CASSYRGGGNTIYF	TRBV7-2*01	TRBD1	TRBJ1-3*01	HomoSapiens	HLA-DPA*01:03	HLA-DPB*04:01	MHCII	TFEYVSQPFLMDLE	Spike	SARS-CoV-2
CAGMNYGGSQGNLIF	TRAV35*01	TRAJ42*01	CASSLRGANGYTF	TRBV7-2*01		TRBJ1-2*01	HomoSapiens	HLA-DRA*01:01	HLA-DRB1*04:05	MHCII	NCTFEYVSQPFLMDL	Spike	SARS-CoV-2
CAGQLYGGSQGNLIF	TRAV35*01	TRAJ42*01	CASSPRTGALNGYTF	TRBV7-2*01	TRBD1	TRBJ1-2*01	HomoSapiens	HLA-DPA*01:03	HLA-DPB*04:01	MHCII	TFEYVSQPFLMDLE	Spike	SARS-CoV-2
CAGQLYGGSQGNLIF	TRAV35*01	TRAJ42*01	CASSPRGRGAETQYF	TRBV7-2*01	TRBD2	TRBJ2-5*01	HomoSapiens	HLA-DPA*01:03	HLA-DPB*04:01	MHCII	TFEYVSQPFLMDLE	Spike	SARS-CoV-2
CAGQLYGGSQGNLIF	TRAV35*01	TRAJ42*01	CASSLRAGAPTGELFF	TRBV7-2*01	TRBD2	TRBJ2-2*01	HomoSapiens	HLA-DPA*01:03	HLA-DPB*04:01	MHCII	TFEYVSQPFLMDLE	Spike	SARS-CoV-2
CAGQNYGGSQGNLIF	TRAV35*01	TRAJ42*01	CASSNRQRNSLYGYTF	TRBV7-2*01	TRBD1	TRBJ1-2*01	HomoSapiens	HLA-DPA*01:03	HLA-DPB*04:01	MHCII	TFEYVSQPFLMDLE	Spike	SARS-CoV-2
CAGQNYGGSQGNLIF	TRAV35*01	TRAJ42*01	CASSPRFPPGTGELFF	TRBV7-2*01	TRBD2	TRBJ2-2*01	HomoSapiens	HLA-DPA*01:03	HLA-DPB*04:01	MHCII	TFEYVSQPFLMDLE	Spike	SARS-CoV-2
CAGQNYGGSQGNLIF	TRAV35*01	TRAJ42*01	CASSYRAPSNTGELFF	TRBV7-2*01	TRBD1	TRBJ2-2*01	HomoSapiens	HLA-DPA*01:03	HLA-DPB*04:01	MHCII	TFEYVSQPFLMDLE	Spike	SARS-CoV-2
CAGQNYGGSQGNLIF	TRAV35*01	TRAJ42*01	CASSPRRGHLEAFF	TRBV7-2*01	TRBD1	TRBJ1-1*01	HomoSapiens	HLA-DPA*01:03	HLA-DPB*04:01	MHCII	TFEYVSQPFLMDLE	Spike	SARS-CoV-2
CAGQNYGGSQGNLIF	TRAV35*01	TRAJ42*01	CASSRRSLANTGELFF	TRBV7-2*01	TRBD2	TRBJ2-2*01	HomoSapiens	HLA-DPA*01:03	HLA-DPB*04:01	MHCII	TFEYVSQPFLMDLE	Spike	SARS-CoV-2
CAGQNYGGSQGNLIF	TRAV35*01	TRAJ42*01	CASSPRDRVNTGELFF	TRBV7-2*01	TRBD1	TRBJ2-2*01	HomoSapiens	HLA-DPA*01:03	HLA-DPB*04:01	MHCII	TFEYVSQPFLMDLE	Spike	SARS-CoV-2
CAGQNYGGSQGNLIF	TRAV35*01	TRAJ42*01	CASSKNRDSLPYGYTF	TRBV7-2*01	TRBD1	TRBJ1-2*01	HomoSapiens	HLA-DPA*01:03	HLA-DPB*04:01	MHCII	TFEYVSQPFLMDLE	Spike	SARS-CoV-2
CASQNYGGSQGNLIF	TRAV35*01	TRAJ42*01	CASIRSRGELYGYTF	TRBV7-2*01	TRBD1	TRBJ1-2*01	HomoSapiens	HLA-DPA*01:03	HLA-DPB*04:01	MHCII	TFEYVSQPFLMDLE	Spike	SARS-CoV-2
CAVQNYGGSQGNLIF	TRAV35*01	TRAJ42*01	CASSFGRRATNTGELFF	TRBV7-2*01	TRBD1	TRBJ2-2*01	HomoSapiens	HLA-DPA*01:03	HLA-DPB*04:01	MHCII	TFEYVSQPFLMDLE	Spike	SARS-CoV-2
CIPNYGGSQGNLIF	TRAV26-1*01	TRAJ42*01	CASSLRYTDTQYF	TRBV7-2*01		TRBJ2-3*01	HomoSapiens	HLA-DQA1*05:01	HLA-DQB1*02:01	MHCII	PQPELPYPQPQL	Gluten	Wheat
CIVFGGSQGNLIF	TRAV26-1*01	TRAJ42*01	CASSFRSTDTQYF	TRBV7-2*01		TRBJ2-3*01	HomoSapiens	HLA-DQA1*05:01	HLA-DQB1*02:01	MHCII	PQPELPYPQPQL	Gluten	Wheat
CIVYGGSQGNLIF	TRAV26-1*01	TRAJ42*01	CASSFRSTDTQYF	TRBV7-2*01		TRBJ2-3*01	HomoSapiens	HLA-DQA1*05:01	HLA-DQB1*02:01	MHCII	PQPELPYPQPQL	Gluten	Wheat
CLVGYSNYGGSQGNLIF	TRAV4*01	TRAJ42*01	CASSSRAEANEQFF	TRBV7-2*01		TRBJ2-1*01	HomoSapiens	HLA-DRA*01:01	HLA-DRB1*04:05	MHCII	HWFVTQRNFYEPQII	Spike	SARS-CoV-2
CAGLNYGGSQGNLIF	TRAV35*01	TRAJ42*01	CASSLTRGAGSIGELFF	TRBV7-3*01	TRBD2	TRBJ2-2*01	HomoSapiens	HLA-DPA*01:03	HLA-DPB*04:01	MHCII	TFEYVSQPFLMDLE	Spike	SARS-CoV-2
CIVYGGSQGNLIF	TRAV26-1*01	TRAJ42*01	CASSFRSTDTQYF	TRBV7-3*01		TRBJ2-3*01	HomoSapiens	HLA-DQA1*05:01	HLA-DQB1*02:01	MHCII	PQPELPYPQPQL	Gluten	Wheat
CAGMNYGGSQGNLIF	TRAV35*01	TRAJ42*01	CASSPGQGSIYGYTF	TRBV7-8*01	TRBD1	TRBJ1-2*01	HomoSapiens	HLA-DPA*01:03	HLA-DPB*04:01	MHCII	TFEYVSQPFLMDLE	Spike	SARS-CoV-2
CAVGGSQGNLIF	TRAV12-2*01	TRAJ42*01	CASSLVSGWDTDTQYF	TRBV7-8*01		TRBJ2-3*01	HomoSapiens	HLA-DRA*01:01	HLA-DRB1*04:05	MHCII	HWFVTQRNFYEPQII	Spike	SARS-CoV-2
CAAMNYGGSQGNLIF	TRAV35*01	TRAJ42*01	CASSLERGQLYGYTF	TRBV7-9*01	TRBD1	TRBJ1-2*01	HomoSapiens	HLA-DPA*01:03	HLA-DPB*04:01	MHCII	TFEYVSQPFLMDLE	Spike	SARS-CoV-2
CAAMNYGGSQGNLIF	TRAV35*01	TRAJ42*01	CASSSRGADGYTF	TRBV7-9*01	TRBD1	TRBJ1-2*01	HomoSapiens	HLA-DPA*01:03	HLA-DPB*04:01	MHCII	TFEYVSQPFLMDLE	Spike	SARS-CoV-2
CAAMNYGGSQGNLIF	TRAV35*01	TRAJ42*01	CASSSDRGQIYGYTF	TRBV7-9*01	TRBD1	TRBJ1-2*01	HomoSapiens	HLA-DPA*01:03	HLA-DPB*04:01	MHCII	TFEYVSQPFLMDLE	Spike	SARS-CoV-2
CAGFNYGGSQGNLIF	TRAV35*01	TRAJ42*01	CASSSSRQTVYGYTF	TRBV7-9*01	TRBD1	TRBJ1-2*01	HomoSapiens	HLA-DPA*01:03	HLA-DPB*04:01	MHCII	TFEYVSQPFLMDLE	Spike	SARS-CoV-2
CAGQLFGGSQGNLIF	TRAV35*01	TRAJ42*01	CASSLRGSGGYTF	TRBV7-9*01	TRBD1	TRBJ1-2*01	HomoSapiens	HLA-DPA*01:03	HLA-DPB*04:01	MHCII	TFEYVSQPFLMDLE	Spike	SARS-CoV-2
CAGQNYGGSQGNLIF	TRAV35*01	TRAJ42*01	CASSPEYGVRGYTF	TRBV7-9*01	TRBD2	TRBJ1-2*01	HomoSapiens	HLA-DPA*01:03	HLA-DPB*04:01	MHCII	TFEYVSQPFLMDLE	Spike	SARS-CoV-2
CAYLNYGGSQGNLIF	TRAV35*01	TRAJ42*01	CATPTGAFGYTF	TRBV7-9*01	TRBD1	TRBJ1-2*01	HomoSapiens	HLA-DPA*01:03	HLA-DPB*04:01	MHCII	TFEYVSQPFLMDLE	Spike	SARS-CoV-2
CAAMNYGGSQGNLIF	TRAV35*01	TRAJ42*01	CASSPRDRANTGELFF	TRBV9*01	TRBD1	TRBJ2-2*01	HomoSapiens	HLA-DPA*01:03	HLA-DPB*04:01	MHCII	TFEYVSQPFLMDLE	Spike	SARS-CoV-2
CAGANYGGSQGNLIF	TRAV35*01	TRAJ42*01	CASSPSGRAPDTQYF	TRBV9*01	TRBD2	TRBJ2-3*01	HomoSapiens	HLA-DPA*01:03	HLA-DPB*04:01	MHCII	TFEYVSQPFLMDLE	Spike	SARS-CoV-2
CAGCLYGGSQGNLIF	TRAV35*01	TRAJ42*01	CASSPSGGPTLRYGYTF	TRBV9*01	TRBD1	TRBJ1-2*01	HomoSapiens	HLA-DPA*01:03	HLA-DPB*04:01	MHCII	TFEYVSQPFLMDLE	Spike	SARS-CoV-2
CAGHNYGGSQGNLIF	TRAV35*01	TRAJ42*01	CASSPRDRVASVSGNTIYF	TRBV9*01	TRBD1	TRBJ1-3*01	HomoSapiens	HLA-DPA*01:03	HLA-DPB*04:01	MHCII	TFEYVSQPFLMDLE	Spike	SARS-CoV-2
CAGLLYGGSQGNLIF	TRAV35*01	TRAJ42*01	CASSVRTDPSKAFF	TRBV9*01	TRBD1	TRBJ1-1*01	HomoSapiens	HLA-DPA*01:03	HLA-DPB*04:01	MHCII	TFEYVSQPFLMDLE	Spike	SARS-CoV-2
CAGLNYGGSQGNLIF	TRAV35*01	TRAJ42*01	CASSLRTRLNTGELFF	TRBV9*01	TRBD2	TRBJ2-2*01	HomoSapiens	HLA-DPA*01:03	HLA-DPB*04:01	MHCII	TFEYVSQPFLMDLE	Spike	SARS-CoV-2
CAGLNYGGSQGNLIF	TRAV35*01	TRAJ42*01	CASSVPGRNYEQYF	TRBV9*01	TRBD1	TRBJ2-7*01	HomoSapiens	HLA-DPA*01:03	HLA-DPB*04:01	MHCII	TFEYVSQPFLMDLE	Spike	SARS-CoV-2
CAGLNYGGSQGNLIF	TRAV35*01	TRAJ42*01	CASSVRERAGANVLTF	TRBV9*01	TRBD2	TRBJ2-6*01	HomoSapiens	HLA-DPA*01:03	HLA-DPB*04:01	MHCII	TFEYVSQPFLMDLE	Spike	SARS-CoV-2
CAGLNYGGSQGNLIF	TRAV35*01	TRAJ42*01	CASSPRLAGSTGELFF	TRBV9*01	TRBD2	TRBJ2-2*01	HomoSapiens	HLA-DPA*01:03	HLA-DPB*04:01	MHCII	TFEYVSQPFLMDLE	Spike	SARS-CoV-2
CAGLNYGGSQGNLIF	TRAV35*01	TRAJ42*01	CASSLRDRLNTGELFF	TRBV9*01	TRBD1	TRBJ2-2*01	HomoSapiens	HLA-DPA*01:03	HLA-DPB*04:01	MHCII	TFEYVSQPFLMDLE	Spike	SARS-CoV-2
CAGLNYGGSQGNLIF	TRAV35*01	TRAJ42*01	CASSPRDRGGLGYTF	TRBV9*01	TRBD1	TRBJ1-2*01	HomoSapiens	HLA-DPA*01:03	HLA-DPB*04:01	MHCII	TFEYVSQPFLMDLE	Spike	SARS-CoV-2
CAGLNYGGSQGNLIF	TRAV35*01	TRAJ42*01	CASSARLAGATGELFF	TRBV9*01	TRBD2	TRBJ2-2*01	HomoSapiens	HLA-DPA*01:03	HLA-DPB*04:01	MHCII	TFEYVSQPFLMDLE	Spike	SARS-CoV-2
CAGMNYGGSQGNLIF	TRAV35*01	TRAJ42*01	CASSVRDRPNTGELFF	TRBV9*01		TRBJ2-2*01	HomoSapiens	HLA-DRA*01:01	HLA-DRB1*04:05	MHCII	NCTFEYVSQPFLMDL	Spike	SARS-CoV-2
CAGMNYGGSQGNLIF	TRAV35*01	TRAJ42*01	CASSVRDRVNTGELFF	TRBV9*01		TRBJ2-2*01	HomoSapiens	HLA-DRA*01:01	HLA-DRB1*04:05	MHCII	NCTFEYVSQPFLMDL	Spike	SARS-CoV-2
CAGMNYGGSQGNLIF	TRAV35*01	TRAJ42*01	CASSVTGGNGYTF	TRBV9*01	TRBD2	TRBJ1-2*01	HomoSapiens	HLA-DPA*01:03	HLA-DPB*04:01	MHCII	TFEYVSQPFLMDLE	Spike	SARS-CoV-2
CAGMNYGGSQGNLIF	TRAV35*01	TRAJ42*01	CASSLTGGHGYTF	TRBV9*01	TRBD1	TRBJ1-2*01	HomoSapiens	HLA-DPA*01:03	HLA-DPB*04:01	MHCII	TFEYVSQPFLMDLE	Spike	SARS-CoV-2
CAGMNYGGSQGNLIF	TRAV35*01	TRAJ42*01	CASSAQGALGYTF	TRBV9*01	TRBD1	TRBJ1-2*01	HomoSapiens	HLA-DPA*01:03	HLA-DPB*04:01	MHCII	TFEYVSQPFLMDLE	Spike	SARS-CoV-2
CAGMNYGGSQGNLIF	TRAV35*01	TRAJ42*01	CASSERDRVNTGELFF	TRBV9*01	TRBD1	TRBJ2-2*01	HomoSapiens	HLA-DPA*01:03	HLA-DPB*04:01	MHCII	TFEYVSQPFLMDLE	Spike	SARS-CoV-2
CAGMNYGGSQGNLIF	TRAV35*01	TRAJ42*01	CASSVRDRVNTGELFF	TRBV9*01	TRBD1	TRBJ2-2*01	HomoSapiens	HLA-DPA*01:03	HLA-DPB*04:01	MHCII	TFEYVSQPFLMDLE	Spike	SARS-CoV-2
CAGQLYGGSQGNLIF	TRAV35*01	TRAJ42*01	CASTRGALTNTGELFF	TRBV9*01	TRBD2	TRBJ2-2*01	HomoSapiens	HLA-DPA*01:03	HLA-DPB*04:01	MHCII	TFEYVSQPFLMDLE	Spike	SARS-CoV-2
CAGQLYGGSQGNLIF	TRAV35*01	TRAJ42*01	CASSVTGGYGYTF	TRBV9*01	TRBD1	TRBJ1-2*01	HomoSapiens	HLA-DPA*01:03	HLA-DPB*04:01	MHCII	TFEYVSQPFLMDLE	Spike	SARS-CoV-2
CAGQLYGGSQGNLIF	TRAV35*01	TRAJ42*01	CASSPRTSANTGELFF	TRBV9*01	TRBD2	TRBJ2-2*01	HomoSapiens	HLA-DPA*01:03	HLA-DPB*04:01	MHCII	TFEYVSQPFLMDLE	Spike	SARS-CoV-2
CAGQNYGGRQGNLIF	TRAV35*01	TRAJ42*01	CASSVRDRANTGELFF	TRBV9*01	TRBD1	TRBJ2-2*01	HomoSapiens	HLA-DPA*01:03	HLA-DPB*04:01	MHCII	TFEYVSQPFLMDLE	Spike	SARS-CoV-2
CAGQNYGGSQGNLIF	TRAV35*01	TRAJ42*01	CASSPRDRANTGELFF	TRBV9*01		TRBJ2-2*01	HomoSapiens	HLA-DRA*01:01	HLA-DRB1*04:05	MHCII	NCTFEYVSQPFLMDL	Spike	SARS-CoV-2
CAGQNYGGSQGNLIF	TRAV35*01	TRAJ42*01	CASSPRGRLNTGELFF	TRBV9*01	TRBD1	TRBJ2-2*01	HomoSapiens	HLA-DPA*01:03	HLA-DPB*04:01	MHCII	TFEYVSQPFLMDLE	Spike	SARS-CoV-2
CAGQNYGGSQGNLIF	TRAV35*01	TRAJ42*01	CASSVRGLANTGELFF	TRBV9*01	TRBD1	TRBJ2-2*01	HomoSapiens	HLA-DPA*01:03	HLA-DPB*04:01	MHCII	TFEYVSQPFLMDLE	Spike	SARS-CoV-2
CAGQNYGGSQGNLIF	TRAV35*01	TRAJ42*01	CASSPRSSANTGELFF	TRBV9*01	TRBD2	TRBJ2-2*01	HomoSapiens	HLA-DPA*01:03	HLA-DPB*04:01	MHCII	TFEYVSQPFLMDLE	Spike	SARS-CoV-2
CAGQNYGGSQGNLIF	TRAV35*01	TRAJ42*01	CASSVTGGWEQYF	TRBV9*01	TRBD2	TRBJ2-7*01	HomoSapiens	HLA-DPA*01:03	HLA-DPB*04:01	MHCII	TFEYVSQPFLMDLE	Spike	SARS-CoV-2
CAGQNYGGSQGNLIF	TRAV35*01	TRAJ42*01	CASSPRGLAPGETQYF	TRBV9*01	TRBD2	TRBJ2-5*01	HomoSapiens	HLA-DPA*01:03	HLA-DPB*04:01	MHCII	TFEYVSQPFLMDLE	Spike	SARS-CoV-2
CAGQNYGGSQGNLIF	TRAV35*01	TRAJ42*01	CASSVRGRSGNTIYF	TRBV9*01		TRBJ1-3*01	HomoSapiens	HLA-DPA*01:03	HLA-DPB*04:01	MHCII	TFEYVSQPFLMDLE	Spike	SARS-CoV-2
CAGQNYGGSQGNLIF	TRAV35*01	TRAJ42*01	CASSARLTVNTGELFF	TRBV9*01	TRBD1	TRBJ2-2*01	HomoSapiens	HLA-DPA*01:03	HLA-DPB*04:01	MHCII	TFEYVSQPFLMDLE	Spike	SARS-CoV-2
CAGQNYGGSQGNLIF	TRAV35*01	TRAJ42*01	CASSPRDRLNTGELFF	TRBV9*01	TRBD1	TRBJ2-2*01	HomoSapiens	HLA-DPA*01:03	HLA-DPB*04:01	MHCII	TFEYVSQPFLMDLE	Spike	SARS-CoV-2
CAGQNYGGSQGNLIF	TRAV35*01	TRAJ42*01	CASSARESPNTGELFF	TRBV9*01	TRBD2	TRBJ2-2*01	HomoSapiens	HLA-DPA*01:03	HLA-DPB*04:01	MHCII	TFEYVSQPFLMDLE	Spike	SARS-CoV-2
CAGQNYGGSQGNLIF	TRAV35*01	TRAJ42*01	CASSHRDRPNTGELFF	TRBV9*01	TRBD1	TRBJ2-2*01	HomoSapiens	HLA-DPA*01:03	HLA-DPB*04:01	MHCII	TFEYVSQPFLMDLE	Spike	SARS-CoV-2
CAGQNYGGSQGNLIF	TRAV35*01	TRAJ42*01	CASSVRDRANTGELFF	TRBV9*01	TRBD1	TRBJ2-2*01	HomoSapiens	HLA-DPA*01:03	HLA-DPB*04:01	MHCII	TFEYVSQPFLMDLE	Spike	SARS-CoV-2
CAGQNYGGSQGNLIF	TRAV35*01	TRAJ42*01	CASSPRSSANTGELFF	TRBV9*01	TRBD2	TRBJ2-2*01	HomoSapiens	HLA-DPA*01:03	HLA-DPB*04:01	MHCII	TFEYVSQPFLMDLE	Spike	SARS-CoV-2
CAGSNYGGSQGNLIF	TRAV35*01	TRAJ42*01	CASSPRTAPEGYTF	TRBV9*01	TRBD1	TRBJ1-2*01	HomoSapiens	HLA-DPA*01:03	HLA-DPB*04:01	MHCII	TFEYVSQPFLMDLE	Spike	SARS-CoV-2
CAGTNYGGSQGNLIF	TRAV35*01	TRAJ42*01	CASSPNGRSPETQYF	TRBV9*01	TRBD1	TRBJ2-5*01	HomoSapiens	HLA-DPA*01:03	HLA-DPB*04:01	MHCII	TFEYVSQPFLMDLE	Spike	SARS-CoV-2
CVGMNYGGSQGNLIF	TRAV35*01	TRAJ42*01	CASSVVGGLGYTF	TRBV9*01	TRBD1	TRBJ1-2*01	HomoSapiens	HLA-DPA*01:03	HLA-DPB*04:01	MHCII	TFEYVSQPFLMDLE	Spike	SARS-CoV-2
CAAGGSQGNLIF	TRAV36/DV7*01	TRAJ42*01					HomoSapiens	HLA-DRA*01	HLA-DRB1*01	MHCII	QARQMVQAMRTIGTHP	M1	InfluenzaA
CAALNYGGSQGNLIF	TRAV35*01	TRAJ42*01					HomoSapiens	HLA-DPA*01:03	HLA-DPB*04:01	MHCII	TFEYVSQPFLMDLE	Spike	SARS-CoV-2
CAAMNYGGSQGNLIF	TRAV35*01	TRAJ42*01			TRBD2		HomoSapiens	HLA-DPA*01:03	HLA-DPB*04:01	MHCII	TFEYVSQPFLMDLE	Spike	SARS-CoV-2
CAAMNYGGSQGNLIF	TRAV35*01	TRAJ42*01					HomoSapiens	HLA-DPA*01:03	HLA-DPB*04:01	MHCII	TFEYVSQPFLMDLE	Spike	SARS-CoV-2
CAAQNYGGSQGNLIF	TRAV29/DV5*01	TRAJ42*01					HomoSapiens	HLA-DRA*01	HLA-DRB1*01	MHCII	GLIYNRMGAVTTEV	M1	InfluenzaA
CAARGQGSQGNLIF	TRAV23/DV6*01	TRAJ42*01					HomoSapiens	HLA-DRA*01	HLA-DRB1*01	MHCII	GLIYNRMGAVTTEV	M1	InfluenzaA
CAASGMEGGSQGNLIF	TRAV13-1*01	TRAJ42*01					HomoSapiens	HLA-DRA*01	HLA-DRB1*01	MHCII	GMFNMLSTVLGVS	PB1	InfluenzaA
CAASGMEGGSQGNLIF	TRAV13-1*01	TRAJ42*01					HomoSapiens	HLA-DRA*01	HLA-DRB1*01	MHCII	PKYVKQNTLKLAT	HA	InfluenzaA
CAASRYGGSQGNLIF	TRAV29/DV5*01	TRAJ42*01					HomoSapiens	HLA-DRA*01	HLA-DRB1*01	MHCII	GMFNMLSTVLGVS	PB1	InfluenzaA
CACLNYGGSQGNLIF	TRAV35*01	TRAJ42*01					HomoSapiens	HLA-DPA*01:03	HLA-DPB*04:01	MHCII	TFEYVSQPFLMDLE	Spike	SARS-CoV-2
CAGANYGGSQGNLIF	TRAV35*01	TRAJ42*01					HomoSapiens	HLA-DPA*01:03	HLA-DPB*04:01	MHCII	TFEYVSQPFLMDLE	Spike	SARS-CoV-2
CAGGGSQGNLIF	TRAV27*01	TRAJ42*01					HomoSapiens	HLA-DRA*01	HLA-DRB1*01	MHCII	GLIYNRMGAVTTEV	M1	InfluenzaA
CAGLNYGGSQGNLIF	TRAV41*01	TRAJ42*01					HomoSapiens	HLA-DRA*01	HLA-DRB1*01	MHCII	GLIYNRMGAVTTEV	M1	InfluenzaA
CAGLNYGGSQGNLIF	TRAV35*01	TRAJ42*01			TRBD2		HomoSapiens	HLA-DPA*01:03	HLA-DPB*04:01	MHCII	TFEYVSQPFLMDLE	Spike	SARS-CoV-2
CAGLNYGGSQGNLIF	TRAV35*01	TRAJ42*01					HomoSapiens	HLA-DPA*01:03	HLA-DPB*04:01	MHCII	TFEYVSQPFLMDLE	Spike	SARS-CoV-2
CAGLNYGGSQGNLIF	TRAV35*01	TRAJ42*01			TRBD1		HomoSapiens	HLA-DPA*01:03	HLA-DPB*04:01	MHCII	TFEYVSQPFLMDLE	Spike	SARS-CoV-2
CAGLNYGGSQGNLIF	TRAV35*01	TRAJ42*01			TRBD2		HomoSapiens	HLA-DPA*01:03	HLA-DPB*04:01	MHCII	TFEYVSQPFLMDLE	Spike	SARS-CoV-2
CAGLNYGGSQGNLIF	TRAV35*01	TRAJ42*01			TRBD1		HomoSapiens	HLA-DPA*01:03	HLA-DPB*04:01	MHCII	TFEYVSQPFLMDLE	Spike	SARS-CoV-2
CAGLNYGGSQGNLIF	TRAV35*01	TRAJ42*01					HomoSapiens	HLA-DPA*01:03	HLA-DPB*04:01	MHCII	TFEYVSQPFLMDLE	Spike	SARS-CoV-2
CAGLNYGGSQGNLIF	TRAV35*01	TRAJ42*01					HomoSapiens	HLA-DPA*01:03	HLA-DPB*04:01	MHCII	TFEYVSQPFLMDLE	Spike	SARS-CoV-2
CAGLNYGGSQGNLIF	TRAV35*01	TRAJ42*01					HomoSapiens	HLA-DPA*01:03	HLA-DPB*04:01	MHCII	TFEYVSQPFLMDLE	Spike	SARS-CoV-2
CAGLNYGGSQGNLIF	TRAV35*01	TRAJ42*01					HomoSapiens	HLA-DPA*01:03	HLA-DPB*04:01	MHCII	TFEYVSQPFLMDLE	Spike	SARS-CoV-2
CAGLNYGGSQGNLIF	TRAV35*01	TRAJ42*01					HomoSapiens	HLA-DPA*01:03	HLA-DPB*04:01	MHCII	TFEYVSQPFLMDLE	Spike	SARS-CoV-2
CAGMNYGGSQGNLIF	TRAV35*01	TRAJ42*01			TRBD2		HomoSapiens	HLA-DPA*01:03	HLA-DPB*04:01	MHCII	TFEYVSQPFLMDLE	Spike	SARS-CoV-2
CAGMNYGGSQGNLIF	TRAV35*01	TRAJ42*01			TRBD1		HomoSapiens	HLA-DPA*01:03	HLA-DPB*04:01	MHCII	TFEYVSQPFLMDLE	Spike	SARS-CoV-2
CAGMNYGGSQGNLIF	TRAV35*01	TRAJ42*01			TRBD1		HomoSapiens	HLA-DPA*01:03	HLA-DPB*04:01	MHCII	TFEYVSQPFLMDLE	Spike	SARS-CoV-2
CAGMNYGGSQGNLIF	TRAV35*01	TRAJ42*01			TRBD1		HomoSapiens	HLA-DPA*01:03	HLA-DPB*04:01	MHCII	TFEYVSQPFLMDLE	Spike	SARS-CoV-2
CAGMNYGGSQGNLIF	TRAV16*01	TRAJ42*01					HomoSapiens	HLA-DPA*01:03	HLA-DPB*04:01	MHCII	TFEYVSQPFLMDLE	Spike	SARS-CoV-2
CAGMNYGGSQGNLIF	TRAV35*01	TRAJ42*01					HomoSapiens	HLA-DPA*01:03	HLA-DPB*04:01	MHCII	TFEYVSQPFLMDLE	Spike	SARS-CoV-2
CAGMNYGGSQGNLIF	TRAV35*01	TRAJ42*01					HomoSapiens	HLA-DPA*01:03	HLA-DPB*04:01	MHCII	TFEYVSQPFLMDLE	Spike	SARS-CoV-2
CAGMNYGGSQGNLIF	TRAV35*01	TRAJ42*01					HomoSapiens	HLA-DPA*01:03	HLA-DPB*04:01	MHCII	TFEYVSQPFLMDLE	Spike	SARS-CoV-2
CAGMNYGGSQGNLIF	TRAV35*01	TRAJ42*01					HomoSapiens	HLA-DPA*01:03	HLA-DPB*04:01	MHCII	TFEYVSQPFLMDLE	Spike	SARS-CoV-2
CAGQLYGGSQGNLIF	TRAV35*01	TRAJ42*01					HomoSapiens	HLA-DPA*01:03	HLA-DPB*04:01	MHCII	TFEYVSQPFLMDLE	Spike	SARS-CoV-2
CAGQNYGGSQGNLIF	TRAV35*01	TRAJ42*01					HomoSapiens	HLA-DPA*01:03	HLA-DPB*04:01	MHCII	TFEYVSQPFLMDLE	Spike	SARS-CoV-2
CAGQNYGGSQGNLIF	TRAV35*01	TRAJ42*01			TRBD1		HomoSapiens	HLA-DPA*01:03	HLA-DPB*04:01	MHCII	TFEYVSQPFLMDLE	Spike	SARS-CoV-2
CAGQNYGGSQGNLIF	TRAV35*01	TRAJ42*01					HomoSapiens	HLA-DPA*01:03	HLA-DPB*04:01	MHCII	TFEYVSQPFLMDLE	Spike	SARS-CoV-2
CAGQNYGGSQGNLIF	TRAV35*01	TRAJ42*01					HomoSapiens	HLA-DPA*01:03	HLA-DPB*04:01	MHCII	TFEYVSQPFLMDLE	Spike	SARS-CoV-2
CAGQNYGGSQGNLIF	TRAV35*01	TRAJ42*01					HomoSapiens	HLA-DPA*01:03	HLA-DPB*04:01	MHCII	TFEYVSQPFLMDLE	Spike	SARS-CoV-2
CAGQNYGGSQGNLIF	TRAV35*01	TRAJ42*01					HomoSapiens	HLA-DPA*01:03	HLA-DPB*04:01	MHCII	TFEYVSQPFLMDLE	Spike	SARS-CoV-2
CAGQNYGGSQGNLIF	TRAV35*01	TRAJ42*01					HomoSapiens	HLA-DPA*01:03	HLA-DPB*04:01	MHCII	TFEYVSQPFLMDLE	Spike	SARS-CoV-2
CAGQNYGGSQGNLIF	TRAV35*01	TRAJ42*01					HomoSapiens	HLA-DPA*01:03	HLA-DPB*04:01	MHCII	TFEYVSQPFLMDLE	Spike	SARS-CoV-2
CAGRNYGGSQGNLIF	TRAV35*01	TRAJ42*01			TRBD1		HomoSapiens	HLA-DPA*01:03	HLA-DPB*04:01	MHCII	TFEYVSQPFLMDLE	Spike	SARS-CoV-2
CAPENYGGSQGNLIF	TRAV35*01	TRAJ42*01			TRBD1		HomoSapiens	HLA-DPA*01:03	HLA-DPB*04:01	MHCII	TFEYVSQPFLMDLE	Spike	SARS-CoV-2
CAPQGCQGNLIF	TRAV16*01	TRAJ42*01					HomoSapiens	HLA-DRA*01	HLA-DRB1*01	MHCII	QARQMVQAMRTIGTHP	M1	InfluenzaA
CASDGGSQGNLIF	TRAV24*01	TRAJ42*01					HomoSapiens	HLA-DRA*01:01	HLA-DRB1*15:01	MHCII	FRDYVDRFYKTLRAEQASQE	Gag	HIV-1
CASDYGGSQGNLIF	TRAV24*01	TRAJ42*01					HomoSapiens	HLA-DRA*01	HLA-DRB5*01:01	MHCII	FRDYVDRFYKTLRAEQASQE	Gag	HIV-1
CASDYGGSQGNLIF	TRAV24*01	TRAJ42*01					HomoSapiens	HLA-DRA*01	HLA-DRB1*11:01	MHCII	FRDYVDRFYKTLRAEQASQE	Gag	HIV-1
CASDYGGSQGNLIF	TRAV24*01	TRAJ42*01					HomoSapiens	HLA-DRA*01	HLA-DRB5*01:01	MHCII	FRDYVDRFYKTLRAEQASQE	Gag	HIV-1
CASDYGGSQGNLIF	TRAV24*01	TRAJ42*01					HomoSapiens	HLA-DRA*01	HLA-DRB1*07:01	MHCII	FRDYVDRFYKTLRAEQASQE	Gag	HIV-1
CASDYGGSQGNLIF	TRAV24*01	TRAJ42*01					HomoSapiens	HLA-DRA*01	HLA-DRB1*07:01	MHCII	FRDYVDRFYKTLRAEQASQE	Gag	HIV-1
CASDYGGSQGNLIF	TRAV24*01	TRAJ42*01					HomoSapiens	HLA-DRA*01:01	HLA-DRB1*01:01	MHCII	FRDYVDRFYKTLRAEQASQE	Gag	HIV-1
CASDYGGSQGNLIF	TRAV24*01	TRAJ42*01					HomoSapiens	HLA-DRA*01:01	HLA-DRB1*15:02	MHCII	FRDYVDRFYKTLRAEQASQE	Gag	HIV-1
CASDYGGTQGNLIF	TRAV24*01	TRAJ42*01					HomoSapiens	HLA-DRA*01	HLA-DRB5*01:01	MHCII	FRDYVDRFYKTLRAEQASQE	Gag	HIV-1
CASDYGGTQGNLIF	TRAV24*01	TRAJ42*01					HomoSapiens	HLA-DRA*01	HLA-DRB5*01:01	MHCII	FRDYVDRFYKTLRAEQASQE	Gag	HIV-1
CASDYGGTQGNLIF	TRAV24*01	TRAJ42*01					HomoSapiens	HLA-DRA*01	HLA-DRB1*07:01	MHCII	FRDYVDRFYKTLRAEQASQE	Gag	HIV-1
CASQNYGGSQGNLIF	TRAV35*01	TRAJ42*01					HomoSapiens	HLA-DPA*01:03	HLA-DPB*04:01	MHCII	TFEYVSQPFLMDLE	Spike	SARS-CoV-2
CASYDGGTQGNLIF	TRAV24*01	TRAJ42*01					HomoSapiens	HLA-DRA*01:01	HLA-DRB1*15:02	MHCII	FRDYVDRFYKTLRAEQASQE	Gag	HIV-1
CATMNYGGSQGNLIF	TRAV35*01	TRAJ42*01					HomoSapiens	HLA-DPA*01:03	HLA-DPB*04:01	MHCII	TFEYVSQPFLMDLE	Spike	SARS-CoV-2
CAVEGGSQGNLIF	TRAV22*01	TRAJ42*01					HomoSapiens	HLA-DRA*01	HLA-DRB1*01	MHCII	DPFRLLQNSQVFS	NP	InfluenzaA
CAVLNYGGSQGNLIF	TRAV35*01	TRAJ42*01					HomoSapiens	HLA-DPA*01:03	HLA-DPB*04:01	MHCII	TFEYVSQPFLMDLE	Spike	SARS-CoV-2
CAVMNYGGSQGNLIF	TRAV35*01	TRAJ42*01					HomoSapiens	HLA-DPA*01:03	HLA-DPB*04:01	MHCII	TFEYVSQPFLMDLE	Spike	SARS-CoV-2
CAVSEQGSQGNLIF	TRAV8-6*01	TRAJ42*01					HomoSapiens	HLA-DRA*01	HLA-DRB1*01	MHCII	PKYVKQNTLKLAT	HA	InfluenzaA
CAVSGQGSQGNLIF	TRAV8-4*01	TRAJ42*01					HomoSapiens	HLA-DRA*01	HLA-DRB1*01	MHCII	PKYVKQNTLKLAT	HA	InfluenzaA
CAVSGYGGSQGNLIF	TRAV8-4*01	TRAJ42*01					HomoSapiens	HLA-DRA*01	HLA-DRB1*01	MHCII	GMFNMLSTVLGVS	PB1	InfluenzaA
CAWTPTVGSQGNLIF	TRAV38-2/DV8*01	TRAJ42*01					HomoSapiens	HLA-DRA*01	HLA-DRB1*01	MHCII	QARQMVQAMRTIGTHP	M1	InfluenzaA
CAYCGGSPNNLIF	TRAV24*01	TRAJ42*01					HomoSapiens	HLA-DRA*01:01	HLA-DRB1*15:02	MHCII	FRDYVDRFYKTLRAEQASQE	Gag	HIV-1
CAYRSARSQGNLIF	TRAV38-2/DV8*01	TRAJ42*01					HomoSapiens	HLA-DRA*01	HLA-DRB1*01	MHCII	DPFRLLQNSQVFS	NP	InfluenzaA
CIADYGGSQGNLIF	TRAV26-1*01	TRAJ42*01					HomoSapiens	HLA-DQA1*05:01	HLA-DQB1*02:01	MHCII	QLQPFPQPELPY	Gluten	Wheat
CILRDWNYGGSQGNLIF	TRAV26-2*01	TRAJ42*01					HomoSapiens	HLA-DRA*01	HLA-DRB1*01	MHCII	DPFRLLQNSQVFS	NP	InfluenzaA
CISNYGGSQGNLIF	TRAV26-1*01	TRAJ42*01					HomoSapiens	HLA-DQA1*05:01	HLA-DQB1*02:01	MHCII	QLQPFPQPELPY	Gluten	Wheat
NYGGSQGNLIF	TRAV24*01	TRAJ42*01					HomoSapiens	HLA-DRA*01	HLA-DRB5*01:01	MHCII	FRDYVDRFYKTLRAEQASQE	Gag	HIV-1
NYGGSQGNLIF	TRAV24*01	TRAJ42*01					HomoSapiens	HLA-DRA*01	HLA-DRB5*01:01	MHCII	FRDYVDRFYKTLRAEQASQE	Gag	HIV-1
NYGGSQGNLIF	TRAV24*01	TRAJ42*01					HomoSapiens	HLA-DRA*01	HLA-DRB1*07:01	MHCII	FRDYVDRFYKTLRAEQASQE	Gag	HIV-1
NYGGSQGNLIF	TRAV35*01	TRAJ42*01			TRBD1		HomoSapiens	HLA-DPA*01:03	HLA-DPB*04:01	MHCII	TFEYVSQPFLMDLE	Spike	SARS-CoV-2
CGTEINNDMRF	TRAV30*01	TRAJ43*01	CASSESPSGQETQYF	TRBV10-2*01	TRBD2	TRBJ2-5*01	HomoSapiens	HLA-DPA*01:03	HLA-DPB*04:01	MHCII	TFEYVSQPFLMDLE	Spike	SARS-CoV-2
CAASARDMRF	TRAV29/DV5*01	TRAJ43*01	CASSPGGGRGTDTQYF	TRBV18*01		TRBJ2-3*01	HomoSapiens	HLA-DRA*01	HLA-DRB1*15:01	MHCII	PSDKHIKEYLNKIQN	CSP	PlasmodiumFalciparum
CAASARDMRF	TRAV29/DV5*01	TRAJ43*01	CASSPGGGRGTDTQYF	TRBV18*01		TRBJ2-3*01	HomoSapiens	HLA-DRA*01	HLA-DRB5*01:01	MHCII	PSDKHIKEYLNKIQN	CSP	PlasmodiumFalciparum
CAASARDMRF	TRAV29/DV5*01	TRAJ43*01	CASSPGGGRGTDTQYF	TRBV18*01		TRBJ2-3*01	HomoSapiens	HLA-DRA*01	HLA-DRB1*15:01	MHCII	HIKEYLNKIQNSLST	CSP	PlasmodiumFalciparum
CAASARDMRF	TRAV29/DV5*01	TRAJ43*01	CASSPGGGRGTDTQYF	TRBV18*01		TRBJ2-3*01	HomoSapiens	HLA-DRA*01	HLA-DRB5*01:01	MHCII	HIKEYLNKIQNSLST	CSP	PlasmodiumFalciparum
CAASARDMRF	TRAV29/DV5*01	TRAJ43*01	CASSPGGGRGTDTQYF	TRBV18*01		TRBJ2-3*01	HomoSapiens	HLA-DRA*01	HLA-DRB1*15:01	MHCII	YLNKIQNSLSTEWSP	CSP	PlasmodiumFalciparum
CAASARDMRF	TRAV29/DV5*01	TRAJ43*01	CASSPGGGRGTDTQYF	TRBV18*01		TRBJ2-3*01	HomoSapiens	HLA-DRA*01	HLA-DRB5*01:01	MHCII	YLNKIQNSLSTEWSP	CSP	PlasmodiumFalciparum
CAASARDMRF	TRAV29/DV5*01	TRAJ43*01	CASSGGGGRGTDTQYF	TRBV18*01		TRBJ2-3*01	HomoSapiens	HLA-DRA*01	HLA-DRB1*15:01	MHCII	PSDKHIKEYLNKIQN	CSP	PlasmodiumFalciparum
CAASARDMRF	TRAV29/DV5*01	TRAJ43*01	CASSGGGGRGTDTQYF	TRBV18*01		TRBJ2-3*01	HomoSapiens	HLA-DRA*01	HLA-DRB5*01:01	MHCII	PSDKHIKEYLNKIQN	CSP	PlasmodiumFalciparum
CAASARDMRF	TRAV29/DV5*01	TRAJ43*01	CASSGGGGRGTDTQYF	TRBV18*01		TRBJ2-3*01	HomoSapiens	HLA-DRA*01	HLA-DRB1*15:01	MHCII	HIKEYLNKIQNSLST	CSP	PlasmodiumFalciparum
CAASARDMRF	TRAV29/DV5*01	TRAJ43*01	CASSGGGGRGTDTQYF	TRBV18*01		TRBJ2-3*01	HomoSapiens	HLA-DRA*01	HLA-DRB5*01:01	MHCII	HIKEYLNKIQNSLST	CSP	PlasmodiumFalciparum
CAASARDMRF	TRAV29/DV5*01	TRAJ43*01	CASSGGGGRGTDTQYF	TRBV18*01		TRBJ2-3*01	HomoSapiens	HLA-DRA*01	HLA-DRB1*15:01	MHCII	YLNKIQNSLSTEWSP	CSP	PlasmodiumFalciparum
CAASARDMRF	TRAV29/DV5*01	TRAJ43*01	CASSGGGGRGTDTQYF	TRBV18*01		TRBJ2-3*01	HomoSapiens	HLA-DRA*01	HLA-DRB5*01:01	MHCII	YLNKIQNSLSTEWSP	CSP	PlasmodiumFalciparum
CLVGGYNNNDMRF	TRAV19*01	TRAJ43*01	CSAQLAGGGGDTQYF	TRBV20-1*01		TRBJ2-3*01	HomoSapiens	HLA-DQA1*05:01	HLA-DQB1*02:01	MHCII	PQQPFPQPEQPFP	Gliadin	TriticumAestivum
CAVRAARYNNNDMRF	TRAV3*01	TRAJ43*01	CASSFLLTGELFF	TRBV27*01		TRBJ2-2*01	HomoSapiens	HLA-DRA*01:01:01	HLA-DRB1*07:01	MHCII	SLFFSAQPFEITAST	APOB	HomoSapiens
CAVRRGNNDMRF		TRAJ43*01	CASNEGNSGNTIYF	TRBV28*01		TRBJ1-3*01	HomoSapiens	HLA-DQA1*03:01	HLA-DQB1*03:02	MHCII	GDFGLATEKSRWSGS	BRAF	HomoSapiens
CLVGGLARDMRF	TRAV4*01	TRAJ43*01	CSVALGSDTGELFF	TRBV29-1*01		TRBJ2-2*01	HomoSapiens	HLA-DQA1*05	HLA-DQB1*02	MHCII	LQPFPQPELPYGSGGS	Gliadin	TriticumAestivum
CLVGGLARDMRF	TRAV4*01	TRAJ43*01	CSVALGSDTGELFF	TRBV29-1*01		TRBJ2-2*01	HomoSapiens	HLA-DQA1*05	HLA-DQB1*02	MHCII	LQPFPQPELPYGSGGS	Gliadin	TriticumAestivum
CAVGASNDMRF	TRAV8-3*01	TRAJ43*01	CASSHWTGMNTEAFF	TRBV3-1*01		TRBJ1-1*01	HomoSapiens	HLA-DRA*01:01:01	HLA-DRB1*07:01	MHCII	SLFFSAQPFEITAST	APOB	HomoSapiens
CAENRKGNNNDMRF	TRAV13-2*01	TRAJ43*01	CASSPDGGTYGYTF	TRBV5-1*01		TRBJ1-2*01	HomoSapiens	HLA-DRA*01	HLA-DRB1*04:02	MHCII	PSDKHIKEYLNKIQN	CSP	PlasmodiumFalciparum
CAENRKGNNNDMRF	TRAV13-2*01	TRAJ43*01	CASSPDGGTYGYTF	TRBV5-1*01		TRBJ1-2*01	HomoSapiens	HLA-DRA*01	HLA-DRB1*04:02	MHCII	HIKEYLNKIQNSLST	CSP	PlasmodiumFalciparum
CAENRKGNNNDMRF	TRAV13-2*01	TRAJ43*01	CASSPDGGTYGYTF	TRBV5-1*01		TRBJ1-2*01	HomoSapiens	HLA-DRA*01	HLA-DRB1*04:02	MHCII	YLNKIQNSLSTEWSP	CSP	PlasmodiumFalciparum
CIVYNNDMRF	TRAV26-1*01	TRAJ43*01	CASSFRSTDTQYF	TRBV7-2*01		TRBJ2-3*01	HomoSapiens	HLA-DQA1*05:01	HLA-DQB1*02:01	MHCII	PQPELPYPQPQL	Gluten	Wheat
CIVYNNNDMRF	TRAV26-1*01	TRAJ43*01	CASSIRSTDTQYF	TRBV7-2*01		TRBJ2-3*01	HomoSapiens	HLA-DQA1*05:01	HLA-DQB1*02:01	MHCII	PQPELPYPQPQL	Gluten	Wheat
CSLYNNNDMRF	TRAV26-1*01	TRAJ43*01	CASSLRYTDTQYF	TRBV7-2*01		TRBJ2-3*01	HomoSapiens	HLA-DQA1*05:01	HLA-DQB1*02:01	MHCII	PQPELPYPQPQL	Gluten	Wheat
CIVWNNDMRF	TRAV26-1*01	TRAJ43*01	CASSLRSTDTQYF	TRBV7-3*01		TRBJ2-3*01	HomoSapiens	HLA-DQA1*05:01	HLA-DQB1*02:01	MHCII	PQPELPYPQPQL	Gluten	Wheat
CAASANDMRF	TRAV29/DV5*01	TRAJ43*01					HomoSapiens	HLA-DRA*01	HLA-DRB1*01	MHCII	DPFRLLQNSQVFS	NP	InfluenzaA
CAASGLSNNDMRF	TRAV29/DV5*01	TRAJ43*01					HomoSapiens	HLA-DRA*01	HLA-DRB1*01	MHCII	GMFNMLSTVLGVS	PB1	InfluenzaA
CAASREDDMRF	TRAV13-1*01	TRAJ43*01					HomoSapiens	HLA-DRA*01	HLA-DRB1*01	MHCII	GMFNMLSTVLGVS	PB1	InfluenzaA
CAASREDDMRF	TRAV13-1*01	TRAJ43*01					HomoSapiens	HLA-DRA*01	HLA-DRB1*01	MHCII	PKYVKQNTLKLAT	HA	InfluenzaA
CAEIDNNDMRF	TRAV13-2*01	TRAJ43*01					HomoSapiens	HLA-DRA*01	HLA-DRB1*01	MHCII	DPFRLLQNSQVFS	NP	InfluenzaA
CAFFRYNNNDMRF	TRAV38-1*01	TRAJ43*01					HomoSapiens	HLA-DRA*01	HLA-DRB1*01	MHCII	GLIYNRMGAVTTEV	M1	InfluenzaA
CAFGRGNNDMRF	TRAV38-2/DV8*01	TRAJ43*01					HomoSapiens	HLA-DRA*01	HLA-DRB1*01	MHCII	QARQMVQAMRTIGTHP	M1	InfluenzaA
CAFMKPDNNDMRF	TRAV38-1*01	TRAJ43*01					HomoSapiens	HLA-DRA*01	HLA-DRB1*01	MHCII	GLIYNRMGAVTTEV	M1	InfluenzaA
CAFMTINNNDMRF	TRAV38-1*01	TRAJ43*01					HomoSapiens	HLA-DRA*01	HLA-DRB1*01	MHCII	GLIYNRMGAVTTEV	M1	InfluenzaA
CALLRYNNNDMRF	TRAV6*01	TRAJ43*01					HomoSapiens	HLA-DRA*01	HLA-DRB1*01	MHCII	PKYVKQNTLKLAT	HA	InfluenzaA
CAPPGNNDMRF	TRAV13-1*01	TRAJ43*01					HomoSapiens	HLA-DRA*01	HLA-DRB1*01	MHCII	SGPLKAEIAQRLED	M1	InfluenzaA
CASDNNNDMRF	TRAV38-1*01	TRAJ43*01					HomoSapiens	HLA-DRA*01	HLA-DRB1*01	MHCII	DPFRLLQNSQVFS	NP	InfluenzaA
CAVHYNNNDMRF	TRAV36/DV7*01	TRAJ43*01					HomoSapiens	HLA-DRA*01	HLA-DRB1*01	MHCII	QARQMVQAMRTIGTHP	M1	InfluenzaA
CAYRSAISDDMRF	TRAV38-2/DV8*01	TRAJ43*01					HomoSapiens	HLA-DRA*01	HLA-DRB1*01	MHCII	QARQMVQAMRTIGTHP	M1	InfluenzaA
CAYRSPFTDDMRF	TRAV38-2/DV8*01	TRAJ43*01					HomoSapiens	HLA-DRA*01	HLA-DRB1*01	MHCII	QARQMVQAMRTIGTHP	M1	InfluenzaA
CAYRSPQYNNNDMRF	TRAV38-2/DV8*01	TRAJ43*01					HomoSapiens	HLA-DRA*01	HLA-DRB1*01	MHCII	PKYVKQNTLKLAT	HA	InfluenzaA
CAASGNTGTASKLTF	TRAV29/DV5*01	TRAJ44*01	CASSNQLVTGGYGYTF	TRBV19*02		TRBJ2-6*01	HomoSapiens	HLA-DRA*01	HLA-DRB5*01	MHCII	MTEYKLVVVGARGVGKSALTIQLI	KRAS	HomoSapiens
CAFMKGTASKLTF	TRAV38-1*01	TRAJ44*01	CASSVDSYQPQHF	TRBV2*01		TRBJ1-5*01	HomoSapiens	HLA-DRA*01:01:01	HLA-DRB1*07:01	MHCII	SLFFSAQPFEITAST	APOB	HomoSapiens
CINTGTASKLTF	TRAV41*01	TRAJ44*01	CASKRWTSGVGTDTQYF	TRBV2*01	TRBD2	TRBJ2-3*01	HomoSapiens	HLA-DPA*01:03	HLA-DPB*04:01	MHCII	TFEYVSQPFLMDLE	Spike	SARS-CoV-2
CAVGWEDGTASKLTF	TRAV8-4*01	TRAJ44*01	CSASRWRSTDTQYF	TRBV20-1*01		TRBJ2-3*01	HomoSapiens	HLA-DQA1*05:01	HLA-DQB1*02:01	MHCII	PFPQPELPY	Gliadin	TriticumAestivum
CSPTGTASKLTF	TRAV26-1*01	TRAJ44*01	CSVTRGGRTYEQYF	TRBV29-1*01		TRBJ2-7*01	HomoSapiens	HLA-DRA*01:01:01	HLA-DRB1*07:01	MHCII	SLFFSAQPFEITAST	APOB	HomoSapiens
CAERAGTASKLTF	TRAV5*01	TRAJ44*01	CASTLALGGGANEQFF	TRBV6-1*01		TRBJ2-1*01	HomoSapiens	HLA-DQA*01	HLA-DRB1*07:01	MHCII	LLEFYLAMPFATP	NY-ESO-1	HomoSapiens
CAGQLATGTASKLTF	TRAV35*01	TRAJ44*01	CASSRSGNYGYTF	TRBV7-2*01		TRBJ1-2*01	HomoSapiens	HLA-DPA*01:03	HLA-DPB*04:01	MHCII	TFEYVSQPFLMDLE	Spike	SARS-CoV-2
CIVPPGTASKLTF	TRAV26-1*01	TRAJ44*01	CASSIRSTDTQYF	TRBV7-2*01		TRBJ2-3*01	HomoSapiens	HLA-DQA1*05:01	HLA-DQB1*02:01	MHCII	PQPELPYPQPQL	Gluten	Wheat
CAFGRSGASKLTF	TRAV38-1*01	TRAJ44*01	CASSLGAGLPYYGYTF	TRBV7-6*01		TRBJ1-2*01	HomoSapiens	HLA-DRA*01:01:01	HLA-DRB1*07:01	MHCII	SLFFSAQPFEITAST	APOB	HomoSapiens
CAFGRSGASKLTF	TRAV38-1*01	TRAJ44*01	CASSGDLYEQYF	TRBV7-6*01		TRBJ1-2*01	HomoSapiens	HLA-DRA*01:01:01	HLA-DRB1*07:01	MHCII	SLFFSAQPFEITAST	APOB	HomoSapiens
CAGQLYTGTASKLTF	TRAV35*01	TRAJ44*01	CASSPRGQGEGYTF	TRBV9*01	TRBD2	TRBJ1-2*01	HomoSapiens	HLA-DPA*01:03	HLA-DPB*04:01	MHCII	TFEYVSQPFLMDLE	Spike	SARS-CoV-2
CAASVGTASKLTF	TRAV29/DV5*01	TRAJ44*01					HomoSapiens	HLA-DRA*01:01:01	HLA-DRB1*07:01	MHCII	SLFFSAQPFEITAST	APOB	HomoSapiens
CAFLTGTASKLTF	TRAV38-2/DV8*01	TRAJ44*01					HomoSapiens	HLA-DRA*01	HLA-DRB1*01	MHCII	QARQMVQAMRTIGTHP	M1	InfluenzaA
CAHFTGTASKLTF	TRAV38-2/DV8*01	TRAJ44*01					HomoSapiens	HLA-DRA*01	HLA-DRB1*01	MHCII	QARQMVQAMRTIGTHP	M1	InfluenzaA
CAMSLRGTASKLTF	TRAV12-3*01	TRAJ44*01					HomoSapiens	HLA-DRA*01	HLA-DRB1*01	MHCII	GLIYNRMGAVTTEV	M1	InfluenzaA
CARLTGTASKLTF	TRAV38-2/DV8*01	TRAJ44*01					HomoSapiens	HLA-DRA*01	HLA-DRB1*01	MHCII	QARQMVQAMRTIGTHP	M1	InfluenzaA
CASLTGTASKLTF	TRAV38-2/DV8*01	TRAJ44*01					HomoSapiens	HLA-DRA*01	HLA-DRB1*01	MHCII	QARQMVQAMRTIGTHP	M1	InfluenzaA
CAYFTGTASKLTF	TRAV38-2/DV8*01	TRAJ44*01					HomoSapiens	HLA-DRA*01	HLA-DRB1*01	MHCII	DPFRLLQNSQVFS	NP	InfluenzaA
CAYFTGTASKLTF	TRAV38-2/DV8*01	TRAJ44*01					HomoSapiens	HLA-DRA*01	HLA-DRB1*01	MHCII	QARQMVQAMRTIGTHP	M1	InfluenzaA
CAYITGTASKLTF	TRAV38-2/DV8*01	TRAJ44*01					HomoSapiens	HLA-DRA*01	HLA-DRB1*01	MHCII	QARQMVQAMRTIGTHP	M1	InfluenzaA
CAYLAGTASKLTF	TRAV38-2/DV8*01	TRAJ44*01					HomoSapiens	HLA-DRA*01	HLA-DRB1*01	MHCII	QARQMVQAMRTIGTHP	M1	InfluenzaA
CAYLAGTASKLTF	TRAV38-2/DV8*01	TRAJ44*01					HomoSapiens	HLA-DRA*01	HLA-DRB1*01	MHCII	QARQMVQAMRTIGTHP	M1	InfluenzaA
CAYLTGTASKLTF	TRAV38-2/DV8*01	TRAJ44*01					HomoSapiens	HLA-DRA*01	HLA-DRB1*01	MHCII	QARQMVQAMRTIGTHP	M1	InfluenzaA
CAYLTGTASKLTF	TRAV38-2/DV8*01	TRAJ44*01					HomoSapiens	HLA-DRA*01	HLA-DRB1*01	MHCII	QARQMVQAMRTIGTHP	M1	InfluenzaA
CAYLTGTASKLTF	TRAV38-2/DV8*01	TRAJ44*01					HomoSapiens	HLA-DRA*01	HLA-DRB1*01	MHCII	QARQMVQAMRTIGTHP	M1	InfluenzaA
CAYMTGTASKLTF	TRAV38-2/DV8*01	TRAJ44*01					HomoSapiens	HLA-DRA*01	HLA-DRB1*01	MHCII	QARQMVQAMRTIGTHP	M1	InfluenzaA
CAYNTGTASKLTF	TRAV38-2/DV8*01	TRAJ44*01					HomoSapiens	HLA-DRA*01	HLA-DRB1*01	MHCII	QARQMVQAMRTIGTHP	M1	InfluenzaA
CILLTGTASKLTF	TRAV26-2*01	TRAJ44*01					HomoSapiens	HLA-DRA*01	HLA-DRB1*01	MHCII	GLIYNRMGAVTTEV	M1	InfluenzaA
CILRDVRRNTGTASKLTF	TRAV26-2*01	TRAJ44*01					HomoSapiens	HLA-DRA*01	HLA-DRB1*01	MHCII	SGPLKAEIAQRLED	M1	InfluenzaA
CVVYTGTASKLTF	TRAV12-1*01	TRAJ44*01					HomoSapiens	HLA-DRA*01	HLA-DRB1*01	MHCII	GMFNMLSTVLGVS	PB1	InfluenzaA
CVVYTGTASKLTF	TRAV12-1*01	TRAJ44*01					HomoSapiens	HLA-DRA*01	HLA-DRB1*01	MHCII	PKYVKQNTLKLAT	HA	InfluenzaA
CYEASHSVNTGTASKLTF	TRAV31	TRAJ44*01					HomoSapiens	HLA-DRA*01	HLA-DRB1*01	MHCII	DPFRLLQNSQVFS	NP	InfluenzaA
CYEASHSVNTGTASKLTF	TRAV31	TRAJ44*01					HomoSapiens	HLA-DRA*01	HLA-DRB1*01	MHCII	GLIYNRMGAVTTEV	M1	InfluenzaA
CAVRSYSGGGADGLTF	TRAV41*01	TRAJ45*01	CASSLGGMAIRETQYF	TRBV11-2*01		TRBJ2-5*01	HomoSapiens	HLA-DRA*01:01:01	HLA-DRB1*07:01	MHCII	SLFFSAQPFEITAST	APOB	HomoSapiens
CVVSVGGGGADGLTF	TRAV8-2*01	TRAJ45*01	CASSPHPGAAGNTIYF	TRBV12-3*01		TRBJ1-3*01	HomoSapiens	HLA-DRA*01:01	HLA-DRB1*03:01	MHCII	RISNCVADYSVLYNS	Spike	SARS-CoV-2
CAASKGADRLTF	TRAV14-3*01	TRAJ45*01	CASGDFWGDTLYF	TRBV13-2*01		TRBJ2-4*01	MusMusculus	H-2Aa	H-2Aa	MHCII	FEAQKAKANKAVD	3K	synthetic
CAASKGADRLTF	TRAV14-3*01	TRAJ45*01	CASGDFWGDTLYF	TRBV13-2*01		TRBJ2-4*01	MusMusculus	H-2Aa	H-2Aa	MHCII	FEAQKAKANKAVD	3K	MusMusculus
CALSKTGGGADGLTF	TRAV19*01	TRAJ45*01	CASSQGRRNGYTF	TRBV14*01		TRBJ1-2*01	HomoSapiens	HLA-DRA*01:01	HLA-DRB1*04:01	MHCII	PKYVKQNTLKLAT	HA	InfluenzaA
CAGPRSGGGADGLTF	TRAV35*01	TRAJ45*01	CASRPLQGSHGYTF	TRBV19*01		TRBJ1-2*01	HomoSapiens	HLA-DRA*01:01	HLA-DRB1*04:05	MHCII	HWFVTQRNFYEPQII	Spike	SARS-CoV-2
CALRDSGGGADGLTF	TRAV9-2*01	TRAJ45*01	CASSVMTGLNTEAFF	TRBV2*01		TRBJ1-1*01	HomoSapiens	HLA-DRA*01:01	HLA-DRB1*04:01	MHCII	PGVLLKEFTVSGNIL	NY-ESO-1	HomoSapiens
CAMRENSGGGADGLTF		TRAJ45*01	CASSLSNQPQHF	TRBV28*01		TRBJ1-5*01	HomoSapiens	HLA-DRA*01:01	HLA-DRB1*04:01	MHCII	PKYVKQNTLKLAT	HA	InfluenzaA
CAVNIRGADGLTF	TRAV12-2*01	TRAJ45*01	CASSLASGSRYNEQFF	TRBV5-4*01		TRBJ2-1*01	HomoSapiens	HLA-DRA*01:01	HLA-DRB1*04:01	MHCII	PKYVKQNTLKLAT	HA	InfluenzaA
CAVRWRGKDGAGGADGLTF	TRAV41*01	TRAJ45*01	CASRNRSPKHGYTF	TRBV6-1*01	TRBD1	TRBJ1-2*01	HomoSapiens	HLA-DPA*01:03	HLA-DPB*04:01	MHCII	TFEYVSQPFLMDLE	Spike	SARS-CoV-2
CIVLGGADGLTF	TRAV26-1*01	TRAJ45*01	CASSFRFTDTQYF	TRBV7-2*01		TRBJ2-3*01	HomoSapiens	HLA-DQA1*05:01:01:02	HLA-DQB1*02:01:08	MHCII	APQPELPYPQPGS	Gliadin	TriticumAestivum
CLVGGGADGLTF	TRAV4*01	TRAJ45*01	CASSVRTLDTGELFF	TRBV7-2*01		TRBJ2-2*01	HomoSapiens	HLA-DQA1*05:01	HLA-DQB1*02:01	MHCII	PQPELPYPQPE	Gliadin	TriticumAestivum
CAAHTDSGGGADGLTF	TRAV29/DV5*01	TRAJ45*01	CASSPGGRKETQYF	TRBV7-9*01		TRBJ2-5*01	HomoSapiens	HLA-DRA*01	HLA-DRB1*15:01	MHCII	PSDKHIKEYLNKIQN	CSP	PlasmodiumFalciparum
CAAHTDSGGGADGLTF	TRAV29/DV5*01	TRAJ45*01	CASSPGGRKETQYF	TRBV7-9*01		TRBJ2-5*01	HomoSapiens	HLA-DRA*01	HLA-DRB5*01:01	MHCII	PSDKHIKEYLNKIQN	CSP	PlasmodiumFalciparum
CAAHTDSGGGADGLTF	TRAV29/DV5*01	TRAJ45*01	CASSPGGRKETQYF	TRBV7-9*01		TRBJ2-5*01	HomoSapiens	HLA-DRA*01	HLA-DRB1*15:01	MHCII	HIKEYLNKIQNSLST	CSP	PlasmodiumFalciparum
CAAHTDSGGGADGLTF	TRAV29/DV5*01	TRAJ45*01	CASSPGGRKETQYF	TRBV7-9*01		TRBJ2-5*01	HomoSapiens	HLA-DRA*01	HLA-DRB5*01:01	MHCII	HIKEYLNKIQNSLST	CSP	PlasmodiumFalciparum
CAAHTDSGGGADGLTF	TRAV29/DV5*01	TRAJ45*01	CASSPGGRKETQYF	TRBV7-9*01		TRBJ2-5*01	HomoSapiens	HLA-DRA*01	HLA-DRB1*15:01	MHCII	YLNKIQNSLSTEWSP	CSP	PlasmodiumFalciparum
CAAHTDSGGGADGLTF	TRAV29/DV5*01	TRAJ45*01	CASSPGGRKETQYF	TRBV7-9*01		TRBJ2-5*01	HomoSapiens	HLA-DRA*01	HLA-DRB5*01:01	MHCII	YLNKIQNSLSTEWSP	CSP	PlasmodiumFalciparum
CAGNRDSGGGADGLTF	TRAV25*01	TRAJ45*01	CASSPGGRADTQYF	TRBV7-9*01		TRBJ2-3*01	HomoSapiens	HLA-DRA*01	HLA-DRB1*15:01	MHCII	PSDKHIKEYLNKIQN	CSP	PlasmodiumFalciparum
CAGNRDSGGGADGLTF	TRAV25*01	TRAJ45*01	CASSPGGRADTQYF	TRBV7-9*01		TRBJ2-3*01	HomoSapiens	HLA-DRA*01	HLA-DRB5*01:01	MHCII	PSDKHIKEYLNKIQN	CSP	PlasmodiumFalciparum
CAGNRDSGGGADGLTF	TRAV25*01	TRAJ45*01	CASSPGGRADTQYF	TRBV7-9*01		TRBJ2-3*01	HomoSapiens	HLA-DRA*01	HLA-DRB1*15:01	MHCII	HIKEYLNKIQNSLST	CSP	PlasmodiumFalciparum
CAGNRDSGGGADGLTF	TRAV25*01	TRAJ45*01	CASSPGGRADTQYF	TRBV7-9*01		TRBJ2-3*01	HomoSapiens	HLA-DRA*01	HLA-DRB5*01:01	MHCII	HIKEYLNKIQNSLST	CSP	PlasmodiumFalciparum
CAGNRDSGGGADGLTF	TRAV25*01	TRAJ45*01	CASSPGGRADTQYF	TRBV7-9*01		TRBJ2-3*01	HomoSapiens	HLA-DRA*01	HLA-DRB1*15:01	MHCII	YLNKIQNSLSTEWSP	CSP	PlasmodiumFalciparum
CAGNRDSGGGADGLTF	TRAV25*01	TRAJ45*01	CASSPGGRADTQYF	TRBV7-9*01		TRBJ2-3*01	HomoSapiens	HLA-DRA*01	HLA-DRB5*01:01	MHCII	YLNKIQNSLSTEWSP	CSP	PlasmodiumFalciparum
CILRDGRGGADGLTF	TRAV26-2*01	TRAJ45*01	CASSVAVSAGTYEQYF	TRBV9*01		TRBJ2-7*01	HomoSapiens	HLA-DQA1*03:01:01	HLA-DQB1*03:02:12	MHCII	SGEGSFQPSQENP	Gliadin	TriticumAestivum
CAARGGGADGLTF	TRAV13-1*01	TRAJ45*01					HomoSapiens	HLA-DRA*01	HLA-DRB1*01	MHCII	GLIYNRMGAVTTEV	M1	InfluenzaA
CAASAYSGGGADGLTF	TRAV29/DV5*01	TRAJ45*01					HomoSapiens	HLA-DRA*01	HLA-DRB1*01	MHCII	SGPLKAEIAQRLED	M1	InfluenzaA
CAASTRGGADGLTF	TRAV13-1*01	TRAJ45*01					HomoSapiens	HLA-DRA*01	HLA-DRB1*01	MHCII	QARQMVQAMRTIGTHP	M1	InfluenzaA
CAASVAVGGADGLTF	TRAV29/DV5*01	TRAJ45*01					HomoSapiens	HLA-DRA*01	HLA-DRB5*01:01	MHCII	FRDYVDRFYKTLRAEQASQE	Gag	HIV-1
CAASVRYSGGGADGLTF	TRAV29/DV5*01	TRAJ45*01					HomoSapiens	HLA-DRA*01	HLA-DRB5*01:01	MHCII	FRDYVDRFYKTLRAEQASQE	Gag	HIV-1
CAATRRGADGLTF	TRAV23/DV6*01	TRAJ45*01					HomoSapiens	HLA-DRA*01	HLA-DRB1*01	MHCII	SGPLKAEIAQRLED	M1	InfluenzaA
CAFMKHGGGGGADGLTF	TRAV38-1*01	TRAJ45*01					HomoSapiens	HLA-DRA*01	HLA-DRB1*01	MHCII	GLIYNRMGAVTTEV	M1	InfluenzaA
CALDSGGGADGLTF	TRAV24*01	TRAJ45*01					HomoSapiens	HLA-DRA*01:01	HLA-DRB5*01:01	MHCII	FRDYVDRFYKTLRAEQASQE	Gag	HIV-1
CALSSLGGGADGLTF	TRAV9-2*01	TRAJ45*01					HomoSapiens	HLA-DRA*01	HLA-DRB1*01	MHCII	GMFNMLSTVLGVS	PB1	InfluenzaA
CALSSLGGGADGLTF	TRAV9-2*01	TRAJ45*01					HomoSapiens	HLA-DRA*01	HLA-DRB1*01	MHCII	PKYVKQNTLKLAT	HA	InfluenzaA
CATDGEGGGADGLTF	TRAV17*01	TRAJ45*01					HomoSapiens	HLA-DRA*01	HLA-DRB1*01	MHCII	DPFRLLQNSQVFS	NP	InfluenzaA
CAVASGGGADGLTF	TRAV2*01	TRAJ45*01					HomoSapiens	HLA-DRA*01	HLA-DRB1*01	MHCII	GLIYNRMGAVTTEV	M1	InfluenzaA
CAVGFDSGGGADGLTF	TRAV2*01	TRAJ45*01					HomoSapiens	HLA-DRA*01	HLA-DRB1*01	MHCII	GLIYNRMGAVTTEV	M1	InfluenzaA
CAVLSGGGADGLTF	TRAV2*01	TRAJ45*01					HomoSapiens	HLA-DRA*01	HLA-DRB1*01	MHCII	GMFNMLSTVLGVS	PB1	InfluenzaA
CAVSYSGGGADGLTF	TRAV8-6*01	TRAJ45*01					HomoSapiens	HLA-DRA*01	HLA-DRB1*01	MHCII	GMFNMLSTVLGVS	PB1	InfluenzaA
CAVTRPGGGADGLTF	TRAV8-4*01	TRAJ45*01					HomoSapiens	HLA-DRA*01	HLA-DRB1*01	MHCII	QARQMVQAMRTIGTHP	M1	InfluenzaA
CAYRKIMGGGADGLTF	TRAV38-2/DV8*01	TRAJ45*01					HomoSapiens	HLA-DRA*01	HLA-DRB1*01	MHCII	QARQMVQAMRTIGTHP	M1	InfluenzaA
CAYRRILGGGADGLTF	TRAV38-2/DV8*01	TRAJ45*01					HomoSapiens	HLA-DRA*01	HLA-DRB1*01	MHCII	QARQMVQAMRTIGTHP	M1	InfluenzaA
CAYRSAFAGGGADGLTF	TRAV38-2/DV8*01	TRAJ45*01					HomoSapiens	HLA-DRA*01	HLA-DRB1*01	MHCII	QARQMVQAMRTIGTHP	M1	InfluenzaA
CAYRSALLVGGGADGLTF	TRAV38-2/DV8*01	TRAJ45*01					HomoSapiens	HLA-DRA*01	HLA-DRB1*01	MHCII	QARQMVQAMRTIGTHP	M1	InfluenzaA
CAYRSSHSGGGADGLTF	TRAV38-2/DV8*01	TRAJ45*01					HomoSapiens	HLA-DRA*01	HLA-DRB1*01	MHCII	QARQMVQAMRTIGTHP	M1	InfluenzaA
CAYRSSMAGGADGLTF	TRAV38-2/DV8*01	TRAJ45*01					HomoSapiens	HLA-DRA*01	HLA-DRB1*01	MHCII	QARQMVQAMRTIGTHP	M1	InfluenzaA
CAYRSVLAGGGADGLTF	TRAV38-2/DV8*01	TRAJ45*01					HomoSapiens	HLA-DRA*01	HLA-DRB1*01	MHCII	QARQMVQAMRTIGTHP	M1	InfluenzaA
CAYRSVMAGGGADGLTF	TRAV38-2/DV8*01	TRAJ45*01					HomoSapiens	HLA-DRA*01	HLA-DRB1*01	MHCII	QARQMVQAMRTIGTHP	M1	InfluenzaA
CAYRSVSGGGADGLTF	TRAV38-2/DV8*01	TRAJ45*01					HomoSapiens	HLA-DRA*01	HLA-DRB1*01	MHCII	GLIYNRMGAVTTEV	M1	InfluenzaA
CIVARGGADGLTF	TRAV26-1*01	TRAJ45*01					HomoSapiens	HLA-DRA*01	HLA-DRB1*01	MHCII	GLIYNRMGAVTTEV	M1	InfluenzaA
CIVASFYSGGGADGLTF	TRAV26-1*01	TRAJ45*01					HomoSapiens	HLA-DRA*01	HLA-DRB1*01	MHCII	QARQMVQAMRTIGTHP	M1	InfluenzaA
CIVRPFYSGGGADGLTF	TRAV26-1*01	TRAJ45*01					HomoSapiens	HLA-DRA*01	HLA-DRB1*01	MHCII	QARQMVQAMRTIGTHP	M1	InfluenzaA
CIVRVSYSGGGADGLTF	TRAV26-1*01	TRAJ45*01					HomoSapiens	HLA-DRA*01	HLA-DRB1*01	MHCII	GLIYNRMGAVTTEV	M1	InfluenzaA
CALPREYGNKLVF	TRAV38-1*01	TRAJ47*01	CASARRTSGEDTQYF	TRBV2*01		TRBJ2-3*01	HomoSapiens	HLA-DRA*01:01	HLA-DRB1*03:01	MHCII	AALALLLLDRLNQLE	Nucleocapsid	SARS-CoV-2
CALKKYGNKLVF	TRAV16*01	TRAJ47*01	CSASTGQAINEQFF	TRBV20-1*01		TRBJ2-1*01	HomoSapiens	HLA-DRA*01	HLA-DRB1*15:01	MHCII	PSDKHIKEYLNKIQN	CSP	PlasmodiumFalciparum
CALKKYGNKLVF	TRAV16*01	TRAJ47*01	CSASTGQAINEQFF	TRBV20-1*01		TRBJ2-1*01	HomoSapiens	HLA-DRA*01	HLA-DRB5*01:01	MHCII	PSDKHIKEYLNKIQN	CSP	PlasmodiumFalciparum
CALKKYGNKLVF	TRAV16*01	TRAJ47*01	CSASTGQAINEQFF	TRBV20-1*01		TRBJ2-1*01	HomoSapiens	HLA-DRA*01	HLA-DRB1*15:01	MHCII	HIKEYLNKIQNSLST	CSP	PlasmodiumFalciparum
CALKKYGNKLVF	TRAV16*01	TRAJ47*01	CSASTGQAINEQFF	TRBV20-1*01		TRBJ2-1*01	HomoSapiens	HLA-DRA*01	HLA-DRB5*01:01	MHCII	HIKEYLNKIQNSLST	CSP	PlasmodiumFalciparum
CALKKYGNKLVF	TRAV16*01	TRAJ47*01	CSASTGQAINEQFF	TRBV20-1*01		TRBJ2-1*01	HomoSapiens	HLA-DRA*01	HLA-DRB1*15:01	MHCII	YLNKIQNSLSTEWSP	CSP	PlasmodiumFalciparum
CALKKYGNKLVF	TRAV16*01	TRAJ47*01	CSASTGQAINEQFF	TRBV20-1*01		TRBJ2-1*01	HomoSapiens	HLA-DRA*01	HLA-DRB5*01:01	MHCII	YLNKIQNSLSTEWSP	CSP	PlasmodiumFalciparum
CAVGAWEYGNKLVF	TRAV8-3*01	TRAJ47*01	CASSFGRNTEAFF	TRBV27*01		TRBJ1-1*01	HomoSapiens	HLA-DRA*01:01:01	HLA-DRB1*07:01	MHCII	SLFFSAQPFEITAST	APOB	HomoSapiens
CAVGYGNKLVF	TRAV41*01	TRAJ47*01	CASSPRQGSLYGYTF	TRBV27*01	TRBD1	TRBJ1-2*01	HomoSapiens	HLA-DPA*01:03	HLA-DPB*04:01	MHCII	TFEYVSQPFLMDLE	Spike	SARS-CoV-2
EYGNKLVF	TRAV8-3*01	TRAJ47*01	CASSFGRNTEAFF	TRBV27*01		TRBJ1-1*01	HomoSapiens	HLA-DRA*01:01:01	HLA-DRB1*07:01	MHCII	SLFFSAQPFEITAST	APOB	HomoSapiens
CALSGLGYGNKLVF	TRAV16*01	TRAJ47*01	CASTGLGRGGTEAFF	TRBV28*01		TRBJ1-1*01	HomoSapiens	HLA-DRA*01:01	HLA-DRB1*04:01	MHCII	PKYVKQNTLKLAT	HA	InfluenzaA
CAYRSGYMEYGNKLVF	TRAV8-6*01	TRAJ47*01	CSVSGGPSTDTQYF	TRBV29-1*01		TRBJ2-3*01	HomoSapiens	HLA-DQA1*05:01	HLA-DQB1*02:01	MHCII	PFPQPELPY	Gliadin	TriticumAestivum
CAVGAAEYGNKLVF	TRAV8-3*01	TRAJ47*01	CAWSVTGWDTGELFF	TRBV30*01		TRBJ2-2*01	HomoSapiens	HLA-DQA1*05:01	HLA-DQB1*02:01	MHCII	QLQPFPQPELPY	Gluten	Wheat
CAVGASEYGNKLVF	TRAV8-3*01	TRAJ47*01	CAWSPTGWDTGELFF	TRBV30*01		TRBJ2-2*01	HomoSapiens	HLA-DQA1*05:01	HLA-DQB1*02:01	MHCII	QLQPFPQPELPY	Gluten	Wheat
CAVGAVEYGNKLVF	TRAV8-3*01	TRAJ47*01	CAWSVTGWDTGELFF	TRBV30*01		TRBJ2-2*01	HomoSapiens	HLA-DQA1*05:01	HLA-DQB1*02:01	MHCII	QLQPFPQPELPY	Gluten	Wheat
CVVSDRWEYGNKLVF	TRAV8-2*01	TRAJ47*01	CASSPRPVTGLAEAFF	TRBV4-1*01		TRBJ1-1*01	HomoSapiens	HLA-DPA*01:03	HLA-DPB*04:01	MHCII	TFEYVSQPFLMDLE	Spike	SARS-CoV-2
CALSEYGNKLVF	TRAV26-1*01	TRAJ47*01	CASSYVGGDTDTQYF	TRBV7-3*01		TRBJ2-3*01	HomoSapiens	HLA-DQA1*05:01	HLA-DQB1*02:01	MHCII	PQQPFPQPEQPFP	Gliadin	TriticumAestivum
CAASEEYGNKLVF	TRAV13-1*01	TRAJ47*01					HomoSapiens	HLA-DRA*01	HLA-DRB1*01	MHCII	GMFNMLSTVLGVS	PB1	InfluenzaA
CAASEYGNKLVF	TRAV29/DV5*01	TRAJ47*01					HomoSapiens	HLA-DRA*01	HLA-DRB1*01	MHCII	SGPLKAEIAQRLED	M1	InfluenzaA
CAENMGEYGNKLVF	TRAV13-2*01	TRAJ47*01					HomoSapiens	HLA-DRA*01	HLA-DRB1*01	MHCII	SGPLKAEIAQRLED	M1	InfluenzaA
CAGLEFLSGNKLVF	TRAV27*01	TRAJ47*01					HomoSapiens	HLA-DRA*01	HLA-DRB1*01	MHCII	QARQMVQAMRTIGTHP	M1	InfluenzaA
CALSDQGYGNKLVF	TRAV9-2*01	TRAJ47*01					HomoSapiens	HLA-DRA*01	HLA-DRB1*01	MHCII	QARQMVQAMRTIGTHP	M1	InfluenzaA
CAVSERGNKLVF	TRAV8-4*01	TRAJ47*01					HomoSapiens	HLA-DRA*01	HLA-DRB1*01	MHCII	PKYVKQNTLKLAT	HA	InfluenzaA
CAYHMEYGNKLVF	TRAV38-2/DV8*01	TRAJ47*01					HomoSapiens	HLA-DRA*01	HLA-DRB1*01	MHCII	PKYVKQNTLKLAT	HA	InfluenzaA
WGGNKLVF	TRAV6*01	TRAJ47*01					HomoSapiens	HLA-DRA*01	HLA-DRB1*01	MHCII	GMFNMLSTVLGVS	PB1	InfluenzaA
CAGLFGNEKLTF	TRAV25*01	TRAJ48*01	CASSELGTSGRPDTQYF	TRBV10-1*01		TRBJ2-3*01	HomoSapiens	HLA-DRA*01	HLA-DRB1*04:02	MHCII	PSDKHIKEYLNKIQN	CSP	PlasmodiumFalciparum
CAGLFGNEKLTF	TRAV25*01	TRAJ48*01	CASSELGTSGRPDTQYF	TRBV10-1*01		TRBJ2-3*01	HomoSapiens	HLA-DRA*01	HLA-DRB1*04:02	MHCII	HIKEYLNKIQNSLST	CSP	PlasmodiumFalciparum
CAGLFGNEKLTF	TRAV25*01	TRAJ48*01	CASSELGTSGRPDTQYF	TRBV10-1*01		TRBJ2-3*01	HomoSapiens	HLA-DRA*01	HLA-DRB1*04:02	MHCII	YLNKIQNSLSTEWSP	CSP	PlasmodiumFalciparum
CAGGNNFGNEKLTF	TRAV36/DV7*01	TRAJ48*01	CASTLGSPGANVLTF	TRBV12-3*01		TRBJ2-6*01	HomoSapiens	HLA-DQA1*01:02	HLA-DQB1*02:01	MHCII	PNANPNVDPNANPNV	CSP	PlasmodiumFalciparum
CAGGNNFGNEKLTF	TRAV36/DV7*01	TRAJ48*01	CASTLGSPGANVLTF	TRBV12-3*01		TRBJ2-6*01	HomoSapiens	HLA-DQA1*02:01	HLA-DQB1*06:03	MHCII	PNANPNVDPNANPNV	CSP	PlasmodiumFalciparum
CALSENYGNEKITF	TRAV6D-7*01	TRAJ48*01	CASGDASGAETLYF	TRBV13-2*01		TRBJ2-3*01	MusMusculus	H-2Aa	H-2Aa	MHCII	RGGASQYRPSQ	Mbp	MusMusculus
CALSENYGNEKITF	TRAV6D-7*01	TRAJ48*01	CASGDASGGNTLYF	TRBV13-2*01		TRBJ2-4*01	MusMusculus	H-2Aa	H-2Aa	MHCII	RGGASQYRPSQ	Mbp	MusMusculus
CAVDFGNEKLTF	TRAV21*01	TRAJ48*01	CASSLSGTGRNTEAFF	TRBV18*01		TRBJ1-1*01	HomoSapiens	HLA-DRA*01:01:01	HLA-DRB1*07:01	MHCII	SLFFSAQPFEITAST	APOB	HomoSapiens
CAVNHGNEKLTF	TRAV12-2*01	TRAJ48*01	CASSPWEGRMDTEAFF	TRBV18*01	TRBD1*01	TRBJ1-1*01	HomoSapiens	HLA-DQA1*03:01	HLA-DQB1*02:01	MHCII	GQVELGGGNAVEVCK	INS	HomoSapiens
CGTLAFGNEKLTF	TRAV30*01	TRAJ48*01	CASHRGKGNSPLHF	TRBV19*01	TRBD2*01	TRBJ1-6*01	HomoSapiens	HLA-DQA1*03:01	HLA-DQB1*02:01	MHCII	GQVELGGGNAVEVCK	INS	HomoSapiens
CAFNNFGNEKLTF	TRAV24*01	TRAJ48*01	CSAPGQRGNSPLHF	TRBV20-1*01		TRBJ1-6*01	HomoSapiens	HLA-DRA*01	HLA-DRB1*04:02	MHCII	PSDKHIKEYLNKIQN	CSP	PlasmodiumFalciparum
CAFNNFGNEKLTF	TRAV24*01	TRAJ48*01	CSAPGQRGNSPLHF	TRBV20-1*01		TRBJ1-6*01	HomoSapiens	HLA-DRA*01	HLA-DRB1*04:02	MHCII	HIKEYLNKIQNSLST	CSP	PlasmodiumFalciparum
CAFNNFGNEKLTF	TRAV24*01	TRAJ48*01	CSAPGQRGNSPLHF	TRBV20-1*01		TRBJ1-6*01	HomoSapiens	HLA-DRA*01	HLA-DRB1*04:02	MHCII	YLNKIQNSLSTEWSP	CSP	PlasmodiumFalciparum
CAFSNFGNEKLTF	TRAV24*01	TRAJ48*01	CSAPTGRVNSPLHF	TRBV20-1*01		TRBJ1-6*01	HomoSapiens	HLA-DRA*01	HLA-DRB1*04:02	MHCII	PSDKHIKEYLNKIQN	CSP	PlasmodiumFalciparum
CAFSNFGNEKLTF	TRAV24*01	TRAJ48*01	CSAPTGRVNSPLHF	TRBV20-1*01		TRBJ1-6*01	HomoSapiens	HLA-DRA*01	HLA-DRB1*04:02	MHCII	HIKEYLNKIQNSLST	CSP	PlasmodiumFalciparum
CAFSNFGNEKLTF	TRAV24*01	TRAJ48*01	CSAPTGRVNSPLHF	TRBV20-1*01		TRBJ1-6*01	HomoSapiens	HLA-DRA*01	HLA-DRB1*04:02	MHCII	YLNKIQNSLSTEWSP	CSP	PlasmodiumFalciparum
CAFSNFGNEKLTF	TRAV24*01	TRAJ48*01	CSATPRRVNYGYTF	TRBV20-1*01		TRBJ1-2*01	HomoSapiens	HLA-DRA*01	HLA-DRB1*04:02	MHCII	PSDKHIKEYLNKIQN	CSP	PlasmodiumFalciparum
CAFSNFGNEKLTF	TRAV24*01	TRAJ48*01	CSATPRRVNYGYTF	TRBV20-1*01		TRBJ1-2*01	HomoSapiens	HLA-DRA*01	HLA-DRB1*04:02	MHCII	HIKEYLNKIQNSLST	CSP	PlasmodiumFalciparum
CAFSNFGNEKLTF	TRAV24*01	TRAJ48*01	CSATPRRVNYGYTF	TRBV20-1*01		TRBJ1-2*01	HomoSapiens	HLA-DRA*01	HLA-DRB1*04:02	MHCII	YLNKIQNSLSTEWSP	CSP	PlasmodiumFalciparum
CAFTNFGNEKLTF	TRAV24*01	TRAJ48*01	CSAPRGRMNTEAFF	TRBV20-1*01		TRBJ1-1*01	HomoSapiens	HLA-DRA*01	HLA-DRB1*04:02	MHCII	PSDKHIKEYLNKIQN	CSP	PlasmodiumFalciparum
CAFTNFGNEKLTF	TRAV24*01	TRAJ48*01	CSAPRGRMNTEAFF	TRBV20-1*01		TRBJ1-1*01	HomoSapiens	HLA-DRA*01	HLA-DRB1*04:02	MHCII	HIKEYLNKIQNSLST	CSP	PlasmodiumFalciparum
CAFTNFGNEKLTF	TRAV24*01	TRAJ48*01	CSAPRGRMNTEAFF	TRBV20-1*01		TRBJ1-1*01	HomoSapiens	HLA-DRA*01	HLA-DRB1*04:02	MHCII	YLNKIQNSLSTEWSP	CSP	PlasmodiumFalciparum
CAFTNFGNEKLTF	TRAV24*01	TRAJ48*01	CSASPPRSNQPQHF	TRBV20-1*01		TRBJ1-5*01	HomoSapiens	HLA-DRA*01	HLA-DRB1*04:02	MHCII	PSDKHIKEYLNKIQN	CSP	PlasmodiumFalciparum
CAFTNFGNEKLTF	TRAV24*01	TRAJ48*01	CSASPPRSNQPQHF	TRBV20-1*01		TRBJ1-5*01	HomoSapiens	HLA-DRA*01	HLA-DRB1*04:02	MHCII	HIKEYLNKIQNSLST	CSP	PlasmodiumFalciparum
CAFTNFGNEKLTF	TRAV24*01	TRAJ48*01	CSASPPRSNQPQHF	TRBV20-1*01		TRBJ1-5*01	HomoSapiens	HLA-DRA*01	HLA-DRB1*04:02	MHCII	YLNKIQNSLSTEWSP	CSP	PlasmodiumFalciparum
CARTNFGNEKLTF	TRAV24*01	TRAJ48*01	CSATPHRANYGYTF	TRBV20-1*01		TRBJ1-2*01	HomoSapiens	HLA-DRA*01	HLA-DRB1*04:02	MHCII	PSDKHIKEYLNKIQN	CSP	PlasmodiumFalciparum
CARTNFGNEKLTF	TRAV24*01	TRAJ48*01	CSATPHRANYGYTF	TRBV20-1*01		TRBJ1-2*01	HomoSapiens	HLA-DRA*01	HLA-DRB1*04:02	MHCII	HIKEYLNKIQNSLST	CSP	PlasmodiumFalciparum
CARTNFGNEKLTF	TRAV24*01	TRAJ48*01	CSATPHRANYGYTF	TRBV20-1*01		TRBJ1-2*01	HomoSapiens	HLA-DRA*01	HLA-DRB1*04:02	MHCII	YLNKIQNSLSTEWSP	CSP	PlasmodiumFalciparum
CASTNFGNEKLTF	TRAV24*01	TRAJ48*01	CSATGRRANYGYTF	TRBV20-1*01		TRBJ1-2*01	HomoSapiens	HLA-DRA*01	HLA-DRB1*04:02	MHCII	PSDKHIKEYLNKIQN	CSP	PlasmodiumFalciparum
CASTNFGNEKLTF	TRAV24*01	TRAJ48*01	CSATGRRANYGYTF	TRBV20-1*01		TRBJ1-2*01	HomoSapiens	HLA-DRA*01	HLA-DRB1*04:02	MHCII	HIKEYLNKIQNSLST	CSP	PlasmodiumFalciparum
CASTNFGNEKLTF	TRAV24*01	TRAJ48*01	CSATGRRANYGYTF	TRBV20-1*01		TRBJ1-2*01	HomoSapiens	HLA-DRA*01	HLA-DRB1*04:02	MHCII	YLNKIQNSLSTEWSP	CSP	PlasmodiumFalciparum
CAWGNFGNEKLTF	TRAV24*01	TRAJ48*01	CSAPRRRANYGYTF	TRBV20-1*01		TRBJ1-2*01	HomoSapiens	HLA-DRA*01	HLA-DRB1*04:02	MHCII	PSDKHIKEYLNKIQN	CSP	PlasmodiumFalciparum
CAWGNFGNEKLTF	TRAV24*01	TRAJ48*01	CSAPRRRANYGYTF	TRBV20-1*01		TRBJ1-2*01	HomoSapiens	HLA-DRA*01	HLA-DRB1*04:02	MHCII	HIKEYLNKIQNSLST	CSP	PlasmodiumFalciparum
CAWGNFGNEKLTF	TRAV24*01	TRAJ48*01	CSAPRRRANYGYTF	TRBV20-1*01		TRBJ1-2*01	HomoSapiens	HLA-DRA*01	HLA-DRB1*04:02	MHCII	YLNKIQNSLSTEWSP	CSP	PlasmodiumFalciparum
CAWGNFGNEKLTF	TRAV24*01	TRAJ48*01	CSAPRRRANYGYTF	TRBV20-1*01		TRBJ1-2*01	HomoSapiens	HLA-DRA*01	HLA-DRB1*04:02	MHCII	PSDKHIEQYLKKIQNSLSTEWSP	CSP	PlasmodiumFalciparum
CAVSESPFGNEKLTF	TRAV8-4*01	TRAJ48*01	CASSSTGLPYGYTF	TRBV28*01		TRBJ1-2*01	HomoSapiens	HLA-DRA*01:02:03	HLA-DRB1*01:01:01	MHCII	PKYVKQNTLKLAT	HA	InfluenzaA
CAVSESPFGNEKLTF	TRAV8-4*01	TRAJ48*01	CASSSTGLPYGYTF	TRBV28*01		TRBJ1-2*01	HomoSapiens	HLA-DRA*01:02:03	HLA-DRB1*04:01:01	MHCII	PKYVKQNTLKLAT	HA	InfluenzaA
CAMNENGNEKLTF	TRAV12-3*01	TRAJ48*01	CSGAGEGIEQYF	TRBV29-1*01		TRBJ2-7*01	HomoSapiens	HLA-DRA*01:01	HLA-DRB1*04:01	MHCII	PKYVKQNTLKLAT	HA	InfluenzaA
CAVGANFGNEKLTF		TRAJ48*01	CASSQVEETQYF	TRBV3-1*01		TRBJ2-5*01	HomoSapiens	HLA-DRA*01:01	HLA-DRB1*04:01	MHCII	PKYVKQNTLKLAT	HA	InfluenzaA
CAARSNFGNEKLTF	TRAV29/DV5*01	TRAJ48*01	CASTPGGRAEEQYF	TRBV5-1*01		TRBJ2-7*01	HomoSapiens	HLA-DRA*01	HLA-DRB1*15:01	MHCII	PSDKHIKEYLNKIQN	CSP	PlasmodiumFalciparum
CAARSNFGNEKLTF	TRAV29/DV5*01	TRAJ48*01	CASTPGGRAEEQYF	TRBV5-1*01		TRBJ2-7*01	HomoSapiens	HLA-DRA*01	HLA-DRB5*01:01	MHCII	PSDKHIKEYLNKIQN	CSP	PlasmodiumFalciparum
CAARSNFGNEKLTF	TRAV29/DV5*01	TRAJ48*01	CASTPGGRAEEQYF	TRBV5-1*01		TRBJ2-7*01	HomoSapiens	HLA-DRA*01	HLA-DRB1*15:01	MHCII	HIKEYLNKIQNSLST	CSP	PlasmodiumFalciparum
CAARSNFGNEKLTF	TRAV29/DV5*01	TRAJ48*01	CASTPGGRAEEQYF	TRBV5-1*01		TRBJ2-7*01	HomoSapiens	HLA-DRA*01	HLA-DRB5*01:01	MHCII	HIKEYLNKIQNSLST	CSP	PlasmodiumFalciparum
CAARSNFGNEKLTF	TRAV29/DV5*01	TRAJ48*01	CASTPGGRAEEQYF	TRBV5-1*01		TRBJ2-7*01	HomoSapiens	HLA-DRA*01	HLA-DRB1*15:01	MHCII	YLNKIQNSLSTEWSP	CSP	PlasmodiumFalciparum
CAARSNFGNEKLTF	TRAV29/DV5*01	TRAJ48*01	CASTPGGRAEEQYF	TRBV5-1*01		TRBJ2-7*01	HomoSapiens	HLA-DRA*01	HLA-DRB5*01:01	MHCII	YLNKIQNSLSTEWSP	CSP	PlasmodiumFalciparum
CAARTNFGNEKLTF	TRAV29/DV5*01	TRAJ48*01	CASSPGGRSDTQYF	TRBV5-1*01		TRBJ2-3*01	HomoSapiens	HLA-DRA*01	HLA-DRB1*15:01	MHCII	PSDKHIKEYLNKIQN	CSP	PlasmodiumFalciparum
CAARTNFGNEKLTF	TRAV29/DV5*01	TRAJ48*01	CASSPGGRSDTQYF	TRBV5-1*01		TRBJ2-3*01	HomoSapiens	HLA-DRA*01	HLA-DRB5*01:01	MHCII	PSDKHIKEYLNKIQN	CSP	PlasmodiumFalciparum
CAARTNFGNEKLTF	TRAV29/DV5*01	TRAJ48*01	CASSPGGRSDTQYF	TRBV5-1*01		TRBJ2-3*01	HomoSapiens	HLA-DRA*01	HLA-DRB1*15:01	MHCII	HIKEYLNKIQNSLST	CSP	PlasmodiumFalciparum
CAARTNFGNEKLTF	TRAV29/DV5*01	TRAJ48*01	CASSPGGRSDTQYF	TRBV5-1*01		TRBJ2-3*01	HomoSapiens	HLA-DRA*01	HLA-DRB5*01:01	MHCII	HIKEYLNKIQNSLST	CSP	PlasmodiumFalciparum
CAARTNFGNEKLTF	TRAV29/DV5*01	TRAJ48*01	CASSPGGRSDTQYF	TRBV5-1*01		TRBJ2-3*01	HomoSapiens	HLA-DRA*01	HLA-DRB1*15:01	MHCII	YLNKIQNSLSTEWSP	CSP	PlasmodiumFalciparum
CAARTNFGNEKLTF	TRAV29/DV5*01	TRAJ48*01	CASSPGGRSDTQYF	TRBV5-1*01		TRBJ2-3*01	HomoSapiens	HLA-DRA*01	HLA-DRB5*01:01	MHCII	YLNKIQNSLSTEWSP	CSP	PlasmodiumFalciparum
CAARTNFGNEKLTF	TRAV29/DV5*01	TRAJ48*01	CASSSGGRSDTQYF	TRBV5-1*01		TRBJ2-3*01	HomoSapiens	HLA-DRA*01	HLA-DRB1*15:01	MHCII	PSDKHIKEYLNKIQN	CSP	PlasmodiumFalciparum
CAARTNFGNEKLTF	TRAV29/DV5*01	TRAJ48*01	CASSSGGRSDTQYF	TRBV5-1*01		TRBJ2-3*01	HomoSapiens	HLA-DRA*01	HLA-DRB5*01:01	MHCII	PSDKHIKEYLNKIQN	CSP	PlasmodiumFalciparum
CAARTNFGNEKLTF	TRAV29/DV5*01	TRAJ48*01	CASSSGGRSDTQYF	TRBV5-1*01		TRBJ2-3*01	HomoSapiens	HLA-DRA*01	HLA-DRB1*15:01	MHCII	HIKEYLNKIQNSLST	CSP	PlasmodiumFalciparum
CAARTNFGNEKLTF	TRAV29/DV5*01	TRAJ48*01	CASSSGGRSDTQYF	TRBV5-1*01		TRBJ2-3*01	HomoSapiens	HLA-DRA*01	HLA-DRB5*01:01	MHCII	HIKEYLNKIQNSLST	CSP	PlasmodiumFalciparum
CAARTNFGNEKLTF	TRAV29/DV5*01	TRAJ48*01	CASSSGGRSDTQYF	TRBV5-1*01		TRBJ2-3*01	HomoSapiens	HLA-DRA*01	HLA-DRB1*15:01	MHCII	YLNKIQNSLSTEWSP	CSP	PlasmodiumFalciparum
CAARTNFGNEKLTF	TRAV29/DV5*01	TRAJ48*01	CASSSGGRSDTQYF	TRBV5-1*01		TRBJ2-3*01	HomoSapiens	HLA-DRA*01	HLA-DRB5*01:01	MHCII	YLNKIQNSLSTEWSP	CSP	PlasmodiumFalciparum
CALRSNFGNEKLTF	TRAV16*01	TRAJ48*01	CASSLVVAGVYTGELFF	TRBV5-1*01	TRBD2*02	TRBJ2-2*01	HomoSapiens	DPA1*02:02	DPB1*05:01	MHCII	DKSMKVTVAFNQF	pCj1	CryptomeriaJaponica
CAARSNEKLTF	TRAV23/DV6*01	TRAJ48*01	CASRRGTKQETQYF	TRBV6-2*01		TRBJ2-5*01	HomoSapiens	HLA-DRA*01	HLA-DRB1*04:02	MHCII	PSDKHIKEYLNKIQN	CSP	PlasmodiumFalciparum
CAARSNEKLTF	TRAV23/DV6*01	TRAJ48*01	CASRRGTKQETQYF	TRBV6-2*01		TRBJ2-5*01	HomoSapiens	HLA-DRA*01	HLA-DRB1*04:02	MHCII	HIKEYLNKIQNSLST	CSP	PlasmodiumFalciparum
CAARSNEKLTF	TRAV23/DV6*01	TRAJ48*01	CASRRGTKQETQYF	TRBV6-2*01		TRBJ2-5*01	HomoSapiens	HLA-DRA*01	HLA-DRB1*04:02	MHCII	YLNKIQNSLSTEWSP	CSP	PlasmodiumFalciparum
CAARSNEKLTF	TRAV23/DV6*01	TRAJ48*01	CASRRGTKQETQYF	TRBV6-2*01		TRBJ2-5*01	HomoSapiens	HLA-DRA*01	HLA-DRB1*04:02	MHCII	PSDKHIEQYLKKIQNSLSTEWSP	CSP	PlasmodiumFalciparum
CAGRIFGNEKLTF	TRAV25*01	TRAJ48*01	CASSYGWTANQPQHF	TRBV6-6*01		TRBJ1-5*01	HomoSapiens	HLA-DRA*01:01:01	HLA-DRB1*07:01	MHCII	SLFFSAQPFEITAST	APOB	HomoSapiens
CAASSFGNEKLTF	TRAV13-1*01	TRAJ48*01	CATSALGDTQYF	TRBV7-3*01		TRBJ2-3*01	HomoSapiens	HLA-DQA1*01:11	HLA-DQB1*05:01:01:03	MHCII	NPVVHFFKNIVTPR	MBP	HomoSapiens
CAASSFGNEKLTF	TRAV13-1*01	TRAJ48*01	CATSALGDTQYF	TRBV7-3*01		TRBJ2-3*01	HomoSapiens	HLA-DQA1*01:11	HLA-DQB1*05:01:01:03	MHCII	RLLMLFAKDVVSRN		HomoSapiens
CAASSFGNEKLTF	TRAV13-1*01	TRAJ48*01	CATSALGDTQYF	TRBV7-3*01		TRBJ2-3*01	HomoSapiens	HLA-DQA1*01:02:04	HLA-DQB1*05:01:01:03	MHCII	QLVHFVRDFAQL	TRM3	HHV
CAVFNFGNEKLTF	TRAV41*01	TRAJ48*01	CASSRGGTGGNEQFF	TRBV7-3*01		TRBJ2-1*01	HomoSapiens	HLA-DRA*01	HLA-DRB1*04:02	MHCII	PSDKHIKEYLNKIQN	CSP	PlasmodiumFalciparum
CAVFNFGNEKLTF	TRAV41*01	TRAJ48*01	CASSRGGTGGNEQFF	TRBV7-3*01		TRBJ2-1*01	HomoSapiens	HLA-DRA*01	HLA-DRB1*04:02	MHCII	HIKEYLNKIQNSLST	CSP	PlasmodiumFalciparum
CAVFNFGNEKLTF	TRAV41*01	TRAJ48*01	CASSRGGTGGNEQFF	TRBV7-3*01		TRBJ2-1*01	HomoSapiens	HLA-DRA*01	HLA-DRB1*04:02	MHCII	YLNKIQNSLSTEWSP	CSP	PlasmodiumFalciparum
CAVFNFGNEKLTF	TRAV41*01	TRAJ48*01	CASSRGGTGGNEQFF	TRBV7-3*01		TRBJ2-1*01	HomoSapiens	HLA-DRA*01	HLA-DRB1*04:02	MHCII	PSDKHIEQYLKKIQNSLSTEWSP	CSP	PlasmodiumFalciparum
CAAGPNFGNEKLTF	TRAV29/DV5*01	TRAJ48*01	CASSLDRGLNYGYTF	TRBV7-9*01		TRBJ1-2*01	HomoSapiens	HLA-DRA*01	HLA-DRB1*15:01	MHCII	PSDKHIKEYLNKIQN	CSP	PlasmodiumFalciparum
CAAGPNFGNEKLTF	TRAV29/DV5*01	TRAJ48*01	CASSLDRGLNYGYTF	TRBV7-9*01		TRBJ1-2*01	HomoSapiens	HLA-DRA*01	HLA-DRB5*01:01	MHCII	PSDKHIKEYLNKIQN	CSP	PlasmodiumFalciparum
CAAGPNFGNEKLTF	TRAV29/DV5*01	TRAJ48*01	CASSLDRGLNYGYTF	TRBV7-9*01		TRBJ1-2*01	HomoSapiens	HLA-DRA*01	HLA-DRB1*15:01	MHCII	HIKEYLNKIQNSLST	CSP	PlasmodiumFalciparum
CAAGPNFGNEKLTF	TRAV29/DV5*01	TRAJ48*01	CASSLDRGLNYGYTF	TRBV7-9*01		TRBJ1-2*01	HomoSapiens	HLA-DRA*01	HLA-DRB5*01:01	MHCII	HIKEYLNKIQNSLST	CSP	PlasmodiumFalciparum
CAAGPNFGNEKLTF	TRAV29/DV5*01	TRAJ48*01	CASSLDRGLNYGYTF	TRBV7-9*01		TRBJ1-2*01	HomoSapiens	HLA-DRA*01	HLA-DRB1*15:01	MHCII	YLNKIQNSLSTEWSP	CSP	PlasmodiumFalciparum
CAAGPNFGNEKLTF	TRAV29/DV5*01	TRAJ48*01	CASSLDRGLNYGYTF	TRBV7-9*01		TRBJ1-2*01	HomoSapiens	HLA-DRA*01	HLA-DRB5*01:01	MHCII	YLNKIQNSLSTEWSP	CSP	PlasmodiumFalciparum
CAASRNFGNEKLTF	TRAV13-1*01	TRAJ48*01	CASSVGPNGSNQPQHF	TRBV9*01		TRBJ1-5*01	HomoSapiens	HLA-DQA*01	HLA-DRB1*07:01	MHCII	LLEFYLAMPFATP	NY-ESO-1	HomoSapiens
CAAYSFGGNEKLTF	TRAV25*01	TRAJ48*01	CASSVAGGSYEQFF	TRBV9*01		TRBJ2-1*01	HomoSapiens	HLA-DRA*01	HLA-DRB1*15:01	MHCII	PSDKHIKEYLNKIQN	CSP	PlasmodiumFalciparum
CAAYSFGGNEKLTF	TRAV25*01	TRAJ48*01	CASSVAGGSYEQFF	TRBV9*01		TRBJ2-1*01	HomoSapiens	HLA-DRA*01	HLA-DRB5*01:01	MHCII	PSDKHIKEYLNKIQN	CSP	PlasmodiumFalciparum
CAAYSFGGNEKLTF	TRAV25*01	TRAJ48*01	CASSVAGGSYEQFF	TRBV9*01		TRBJ2-1*01	HomoSapiens	HLA-DRA*01	HLA-DRB1*15:01	MHCII	HIKEYLNKIQNSLST	CSP	PlasmodiumFalciparum
CAAYSFGGNEKLTF	TRAV25*01	TRAJ48*01	CASSVAGGSYEQFF	TRBV9*01		TRBJ2-1*01	HomoSapiens	HLA-DRA*01	HLA-DRB5*01:01	MHCII	HIKEYLNKIQNSLST	CSP	PlasmodiumFalciparum
CAAYSFGGNEKLTF	TRAV25*01	TRAJ48*01	CASSVAGGSYEQFF	TRBV9*01		TRBJ2-1*01	HomoSapiens	HLA-DRA*01	HLA-DRB1*15:01	MHCII	YLNKIQNSLSTEWSP	CSP	PlasmodiumFalciparum
CAAYSFGGNEKLTF	TRAV25*01	TRAJ48*01	CASSVAGGSYEQFF	TRBV9*01		TRBJ2-1*01	HomoSapiens	HLA-DRA*01	HLA-DRB5*01:01	MHCII	YLNKIQNSLSTEWSP	CSP	PlasmodiumFalciparum
CAFMLIFGNEKLTF	TRAV38-1*01	TRAJ48*01	CASSALDSPRALFF	TRBV9*01		TRBJ2-2*01	HomoSapiens	HLA-DRA*01:01:01	HLA-DRB1*07:01	MHCII	SLFFSAQPFEITAST	APOB	HomoSapiens
CAARAGFGNEKLTF	TRAV13-1*01	TRAJ48*01					HomoSapiens	HLA-DRA*01	HLA-DRB1*01	MHCII	GLIYNRMGAVTTEV	M1	InfluenzaA
CAARNFGNEKLTF	TRAV36/DV7*01	TRAJ48*01					HomoSapiens	HLA-DRA*01	HLA-DRB1*01	MHCII	GLIYNRMGAVTTEV	M1	InfluenzaA
CAARNFGNEKLTF	TRAV29/DV5*01	TRAJ48*01					HomoSapiens	HLA-DRA*01	HLA-DRB1*01	MHCII	DPFRLLQNSQVFS	NP	InfluenzaA
CAARVFGNEKLTF	TRAV29/DV5*01	TRAJ48*01					HomoSapiens	HLA-DRA*01	HLA-DRB1*01	MHCII	DPFRLLQNSQVFS	NP	InfluenzaA
CAASAANFANDKLTF	TRAV29/DV5*01	TRAJ48*01					HomoSapiens	HLA-DRA*01	HLA-DRB5*01:01	MHCII	FRDYVDRFYKTLRAEQASQE	Gag	HIV-1
CAASAANFGNEKLTF	TRAV29/DV5*01	TRAJ48*01					HomoSapiens	HLA-DRA*01	HLA-DRB5*01:01	MHCII	FRDYVDRFYKTLRAEQASQE	Gag	HIV-1
CAFPFGNEKLTF	TRAV38-2/DV8*01	TRAJ48*01					HomoSapiens	HLA-DRA*01	HLA-DRB1*01	MHCII	GMFNMLSTVLGVS	PB1	InfluenzaA
CALEVSNFGNEKLTF	TRAV9-2*01	TRAJ48*01					HomoSapiens	HLA-DRA*01	HLA-DRB1*01	MHCII	PKYVKQNTLKLAT	HA	InfluenzaA
CALKDGNEKLTF	TRAV16*01	TRAJ48*01					HomoSapiens	HLA-DRA*01	HLA-DRB1*01	MHCII	GLIYNRMGAVTTEV	M1	InfluenzaA
CAVPHLSF	TRAV8-3*01	TRAJ48*01					HomoSapiens	HLA-DRA*01	HLA-DRB1*01	MHCII	GMFNMLSTVLGVS	PB1	InfluenzaA
CAVPNFGNEKLTF	TRAV36/DV7*01	TRAJ48*01					HomoSapiens	HLA-DRA*01	HLA-DRB1*01	MHCII	GLIYNRMGAVTTEV	M1	InfluenzaA
CAVSDGGNEKLTF	TRAV8-4*01	TRAJ48*01					HomoSapiens	HLA-DRA*01	HLA-DRB1*01	MHCII	PKYVKQNTLKLAT	HA	InfluenzaA
CAYRRALFGNEKLTF	TRAV38-2/DV8*01	TRAJ48*01					HomoSapiens	HLA-DRA*01	HLA-DRB1*01	MHCII	QARQMVQAMRTIGTHP	M1	InfluenzaA
CILLFGNEKLTF	TRAV26-2*01	TRAJ48*01					HomoSapiens	HLA-DRA*01	HLA-DRB1*01	MHCII	GLIYNRMGAVTTEV	M1	InfluenzaA
CILLFGNEKLTF	TRAV26-2*01	TRAJ48*01					HomoSapiens	HLA-DRA*01	HLA-DRB1*01	MHCII	PKYVKQNTLKLAT	HA	InfluenzaA
CILRDGGNFGNEKLTF	TRAV26-2*01	TRAJ48*01					HomoSapiens	HLA-DRA*01	HLA-DRB1*01	MHCII	DPFRLLQNSQVFS	NP	InfluenzaA
CILRDGGNFGNEKLTF	TRAV26-2*01	TRAJ48*01					HomoSapiens	HLA-DRA*01	HLA-DRB1*01	MHCII	SGPLKAEIAQRLED	M1	InfluenzaA
CILRFGNEKLTF	TRAV26-2*01	TRAJ48*01					HomoSapiens	HLA-DRA*01	HLA-DRB1*01	MHCII	GLIYNRMGAVTTEV	M1	InfluenzaA
CILSDLISNFGNEKLTF	TRAV26-2*01	TRAJ48*01					HomoSapiens	HLA-DRA*01	HLA-DRB1*01	MHCII	PKYVKQNTLKLAT	HA	InfluenzaA
CIVRVANFGNEKLTF	TRAV26-1*01	TRAJ48*01					HomoSapiens	HLA-DRA*01	HLA-DRB1*01	MHCII	GLIYNRMGAVTTEV	M1	InfluenzaA
SGGNEKLTF	TRAV14/DV4*01	TRAJ48*01					HomoSapiens	HLA-DRA*01	HLA-DRB1*01	MHCII	SGPLKAEIAQRLED	M1	InfluenzaA
SNFGNEKLTF	TRAV29/DV5*01	TRAJ48*01					HomoSapiens	HLA-DRA*01	HLA-DRB5*01:01	MHCII	FRDYVDRFYKTLRAEQASQE	Gag	HIV-1
CASISNTGNQFYF	TRAV24*01	TRAJ49*01	CASSPNRVYGYTF	TRBV10-1*01		TRBJ1-2*01	HomoSapiens	HLA-DQA*01	HLA-DRB1*07:01	MHCII	LLEFYLAMPFATP	NY-ESO-1	HomoSapiens
CAGQLWNTGNQFYF	TRAV35*01	TRAJ49*01	CASSL	TRBV11-1*01	TRBD2*01	TRBJ2-3*01	HomoSapiens	HLA-DQA1*03:01	HLA-DQB1*02:01	MHCII	GQVELGGGNAVEVCK	INS	HomoSapiens
CALKPGTGNQFYF	TRAV19*01	TRAJ49*01	CASSSQGLHEQYF	TRBV12-3*01		TRBJ2-7*01	HomoSapiens	HLA-DRA*01:01	HLA-DRB1*04:01	MHCII	PKYVKQNTLKLAT	HA	InfluenzaA
CALSATNTGNQFYF	TRAV9-1*01	TRAJ49*01	CASSLGQNSGNTDTQYF	TRBV12-3*01		TRBJ2-3*01	HomoSapiens	HLA-DRA*01:01	HLA-DRB1*04:01	MHCII	PKYVKQNTLKLAT	HA	InfluenzaA
CASQSNTGNQFYF	TRAV25*01	TRAJ49*01	CASSLIEQQPQHF	TRBV12-3*01		TRBJ1-5*01	HomoSapiens	HLA-DRA*01:01	HLA-DRB1*03:01	MHCII	PSPSMGRDIKVQFQS	Rv3804c	M.tuberculosis
NTGNQFYF	TRAV16*01	TRAJ49*01	CASSFSRGSLGGYTF	TRBV12-3*01	TRBD2	TRBJ1-2*01	HomoSapiens	HLA-DPA*01:03	HLA-DPB*04:01	MHCII	TFEYVSQPFLMDLE	Spike	SARS-CoV-2
CAASANTGNQFYF	TRAV29/DV5*01	TRAJ49*01	CASSAGTPPYEQYF	TRBV2*01		TRBJ2-7*01	HomoSapiens	HLA-DRA*01:01:01	HLA-DRB1*07:01	MHCII	SLFFSAQPFEITAST	APOB	HomoSapiens
CAENAGNQFYF	TRAV13-2*01	TRAJ49*01	CSAKTSGRSVNEQFF	TRBV20-1*01		TRBJ2-1*01	HomoSapiens	HLA-DRA*01	HLA-DRB1*04:02	MHCII	PSDKHIKEYLNKIQN	CSP	PlasmodiumFalciparum
CAENAGNQFYF	TRAV13-2*01	TRAJ49*01	CSAKTSGRSVNEQFF	TRBV20-1*01		TRBJ2-1*01	HomoSapiens	HLA-DRA*01	HLA-DRB1*04:02	MHCII	HIKEYLNKIQNSLST	CSP	PlasmodiumFalciparum
CAENAGNQFYF	TRAV13-2*01	TRAJ49*01	CSAKTSGRSVNEQFF	TRBV20-1*01		TRBJ2-1*01	HomoSapiens	HLA-DRA*01	HLA-DRB1*04:02	MHCII	YLNKIQNSLSTEWSP	CSP	PlasmodiumFalciparum
CAGVNTGNQFYF	TRAV23/DV6*01	TRAJ49*01	CSAREPRVGTEAFF	TRBV20-1*01		TRBJ1-1*01	HomoSapiens	HLA-DRA*01:01:01	HLA-DRB1*07:01	MHCII	SLFFSAQPFEITAST	APOB	HomoSapiens
CALRMNTGNQFYF	TRAV9-1*01	TRAJ49*01	CSARLPAGDGYTF	TRBV20-1*01		TRBJ1-2*01	HomoSapiens	HLA-DRA*01:01	HLA-DRB1*04:01	MHCII	PKYVKQNTLKLAT	HA	InfluenzaA
CAASVPRNTGNQFYF	TRAV29/DV5*01	TRAJ49*01	CASSQAGTYNSPLHF	TRBV4-3*01		TRBJ1-6*01	HomoSapiens	HLA-DRA*01	HLA-DRB1*04:02	MHCII	PSDKHIKEYLNKIQN	CSP	PlasmodiumFalciparum
CAASVPRNTGNQFYF	TRAV29/DV5*01	TRAJ49*01	CASSQAGTYNSPLHF	TRBV4-3*01		TRBJ1-6*01	HomoSapiens	HLA-DRA*01	HLA-DRB1*04:02	MHCII	HIKEYLNKIQNSLST	CSP	PlasmodiumFalciparum
CAASVPRNTGNQFYF	TRAV29/DV5*01	TRAJ49*01	CASSQAGTYNSPLHF	TRBV4-3*01		TRBJ1-6*01	HomoSapiens	HLA-DRA*01	HLA-DRB1*04:02	MHCII	YLNKIQNSLSTEWSP	CSP	PlasmodiumFalciparum
CAVN	TRAV12-2*01	TRAJ49*01	CASSLGYGVSTGELFF	TRBV5-1*01		TRBJ2-2*01	HomoSapiens	HLA-DQA1*05:01	HLA-DQB1*02:01	MHCII	PQPELPYPQPE	Gliadin	TriticumAestivum
CASQSNTGNQFYF	TRAV25*01	TRAJ49*01	CASSYGGTGGLTEQYF	TRBV5-4*01		TRBJ2-7*01	HomoSapiens	HLA-DRA*01:01	HLA-DRB1*04:01	MHCII	PKYVKQNTLKLAT	HA	InfluenzaA
CIVTGNQFYF	TRAV26-1*01	TRAJ49*01	CASSIRSTDTQYF	TRBV7-2*01		TRBJ2-3*01	HomoSapiens	HLA-DQA1*05:01	HLA-DQB1*02:01	MHCII	PQPELPYPQPQL	Gluten	Wheat
CAMSAGANTGNQFYF	TRAV12-3*01	TRAJ49*01	CASSLARRQYGYTF	TRBV7-9*01		TRBJ1-2*01	HomoSapiens	HLA-DRA*01:01	HLA-DRB1*07:01	MHCII	DPPALASTNAEVT	SLC3A2	HomoSapiens
CAVGGNQFYF	TRAV41*01	TRAJ49*01	CASSFSGVSGANVLTF	TRBV7-9*01		TRBJ2-6*01	HomoSapiens	HLA-DRA*01:01	HLA-DRB1*04:01	MHCII	PKYVKQNTLKLAT	HA	InfluenzaA
CAGTNTGNQFYF	TRAV27*01	TRAJ49*01	CASSVALQGVHTQYF	TRBV9*01		TRBJ2-3*01	HomoSapiens	HLA-DRA*01:01	HLA-DRB1*15:03	MHCII	MHVSFVMAYPEMLAA	Rv1195	M.tuberculosis
CILRDRSNQFYF	TRAV26-2*01	TRAJ49*01	CASSTTPGTGTETQYF	TRBV9*01		TRBJ2-5*01	HomoSapiens	HLA-DQA1*03:01:01	HLA-DQB1*03:02:12	MHCII	PSGEGSFQPSQENPQ	Gliadin	TriticumAestivum
CAASASTGNQFYF	TRAV29/DV5*01	TRAJ49*01					HomoSapiens	HLA-DRA*01	HLA-DRB1*01	MHCII	GMFNMLSTVLGVS	PB1	InfluenzaA
CAASFSGNQFYF	TRAV13-1*01	TRAJ49*01					HomoSapiens	HLA-DRA*01	HLA-DRB1*01	MHCII	PKYVKQNTLKLAT	HA	InfluenzaA
CAASIEGGNQFYF	TRAV13-1*01	TRAJ49*01					HomoSapiens	HLA-DRA*01	HLA-DRB1*01	MHCII	GMFNMLSTVLGVS	PB1	InfluenzaA
CAATTGNQFYF	TRAV23/DV6*01	TRAJ49*01					HomoSapiens	HLA-DRA*01	HLA-DRB1*01	MHCII	SGPLKAEIAQRLED	M1	InfluenzaA
CADSNTGNQFYF	TRAV13-2*01	TRAJ49*01			TRBD2		HomoSapiens	HLA-DPA*01:03	HLA-DPB*04:01	MHCII	TFEYVSQPFLMDLE	Spike	SARS-CoV-2
CAENRHTGNQFYF	TRAV13-2*01	TRAJ49*01					HomoSapiens	HLA-DRA*01	HLA-DRB1*01	MHCII	SGPLKAEIAQRLED	M1	InfluenzaA
CAGDNGNQFYF	TRAV27*01	TRAJ49*01					HomoSapiens	HLA-DRA*01	HLA-DRB1*01	MHCII	PKYVKQNTLKLAT	HA	InfluenzaA
CAGEVSRGNQFYF	TRAV27*01	TRAJ49*01					HomoSapiens	HLA-DRA*01	HLA-DRB1*01	MHCII	SGPLKAEIAQRLED	M1	InfluenzaA
CAGNTGNQFYF	TRAV22*01	TRAJ49*01					HomoSapiens	HLA-DRA*01	HLA-DRB1*01	MHCII	SGPLKAEIAQRLED	M1	InfluenzaA
CAGQLSYSNQFYF	TRAV35*01	TRAJ49*01					HomoSapiens	HLA-DRA*01	HLA-DRB1*01	MHCII	SGPLKAEIAQRLED	M1	InfluenzaA
CALREANTGNQFYF	TRAV16*01	TRAJ49*01					HomoSapiens	HLA-DRA*01	HLA-DRB1*01	MHCII	GLIYNRMGAVTTEV	M1	InfluenzaA
CALREANTGNQFYF	TRAV16*01	TRAJ49*01					HomoSapiens	HLA-DRA*01	HLA-DRB1*01	MHCII	GLIYNRMGAVTTEV	M1	InfluenzaA
CALRTGNQFYF	TRAV16*01	TRAJ49*01					HomoSapiens	HLA-DRA*01	HLA-DRB1*01	MHCII	GLIYNRMGAVTTEV	M1	InfluenzaA
CALRTGNQFYF	TRAV16*01	TRAJ49*01					HomoSapiens	HLA-DRA*01	HLA-DRB1*01	MHCII	GLIYNRMGAVTTEV	M1	InfluenzaA
CALSDWDTGNQFYF	TRAV9-2*01	TRAJ49*01					HomoSapiens	HLA-DRA*01	HLA-DRB1*01	MHCII	GMFNMLSTVLGVS	PB1	InfluenzaA
CALSGSGNQFYF	TRAV16*01	TRAJ49*01					HomoSapiens	HLA-DRA*01	HLA-DRB1*01	MHCII	GLIYNRMGAVTTEV	M1	InfluenzaA
CALTNTGNQFYF	TRAV36/DV7*01	TRAJ49*01					HomoSapiens	HLA-DRA*01	HLA-DRB1*01	MHCII	DPFRLLQNSQVFS	NP	InfluenzaA
CATPGPLGPQFYF	TRAV29/DV5*01	TRAJ49*01					HomoSapiens	HLA-DRA*01	HLA-DRB1*07:01	MHCII	FRDYVDRFYKTLRAEQASQE	Gag	HIV-1
CAVANTGNQFYF	TRAV22*01	TRAJ49*01					HomoSapiens	HLA-DRA*01	HLA-DRB1*01	MHCII	DPFRLLQNSQVFS	NP	InfluenzaA
CAVIPANTGNQFYF	TRAV8-1*01	TRAJ49*01					HomoSapiens	HLA-DRA*01	HLA-DRB1*01	MHCII	GLIYNRMGAVTTEV	M1	InfluenzaA
CAVPNTGNQFYF	TRAV39*01	TRAJ49*01					HomoSapiens	HLA-DRA*01	HLA-DRB1*01	MHCII	DPFRLLQNSQVFS	NP	InfluenzaA
CAYRGAVKDQFYF	TRAV38-2/DV8*01	TRAJ49*01					HomoSapiens	HLA-DRA*01	HLA-DRB1*01	MHCII	QARQMVQAMRTIGTHP	M1	InfluenzaA
CAYRLLTGNQFYF	TRAV38-2/DV8*01	TRAJ49*01					HomoSapiens	HLA-DRA*01	HLA-DRB1*01	MHCII	QARQMVQAMRTIGTHP	M1	InfluenzaA
CAYRSAFTGNQFYF	TRAV38-2/DV8*01	TRAJ49*01					HomoSapiens	HLA-DRA*01	HLA-DRB1*01	MHCII	QARQMVQAMRTIGTHP	M1	InfluenzaA
CAYRSAFYTGNQFYF	TRAV38-2/DV8*01	TRAJ49*01					HomoSapiens	HLA-DRA*01	HLA-DRB1*01	MHCII	QARQMVQAMRTIGTHP	M1	InfluenzaA
CAYRSAMAGNQFYF	TRAV38-2/DV8*01	TRAJ49*01					HomoSapiens	HLA-DRA*01	HLA-DRB1*01	MHCII	QARQMVQAMRTIGTHP	M1	InfluenzaA
CAYRSGFATGNQFYF	TRAV38-2/DV8*01	TRAJ49*01					HomoSapiens	HLA-DRA*01	HLA-DRB1*01	MHCII	QARQMVQAMRTIGTHP	M1	InfluenzaA
CAYRSIGNQFYF	TRAV38-2/DV8*01	TRAJ49*01					HomoSapiens	HLA-DRA*01	HLA-DRB1*01	MHCII	GLIYNRMGAVTTEV	M1	InfluenzaA
CAYRSIGNQFYF	TRAV38-2/DV8*01	TRAJ49*01					HomoSapiens	HLA-DRA*01	HLA-DRB1*01	MHCII	DPFRLLQNSQVFS	NP	InfluenzaA
CAYRSTGNQFYF	TRAV38-2/DV8*01	TRAJ49*01					HomoSapiens	HLA-DRA*01	HLA-DRB1*01	MHCII	DPFRLLQNSQVFS	NP	InfluenzaA
CAYRSTGNQFYF	TRAV38-2/DV8*01	TRAJ49*01					HomoSapiens	HLA-DRA*01	HLA-DRB1*01	MHCII	DPFRLLQNSQVFS	NP	InfluenzaA
CAYRSVRNQFYF	TRAV38-2/DV8*01	TRAJ49*01					HomoSapiens	HLA-DRA*01	HLA-DRB1*01	MHCII	DPFRLLQNSQVFS	NP	InfluenzaA
CGTEISNRNQFYF	TRAV30*01	TRAJ49*01					HomoSapiens	HLA-DPA*01:03	HLA-DPB*04:01	MHCII	TFEYVSQPFLMDLE	Spike	SARS-CoV-2
CILRGSFAPGGTNTGNQFYF	TRAV26-2*01	TRAJ49*01					HomoSapiens	HLA-DRA*01	HLA-DRB1*01	MHCII	QARQMVQAMRTIGTHP	M1	InfluenzaA
CIVTNKNTGNQFYF	TRAV26-1*01	TRAJ49*01					HomoSapiens	HLA-DRA*01	HLA-DRB1*01	MHCII	QARQMVQAMRTIGTHP	M1	InfluenzaA
CAHPGGPGRRALTF	TRAV12-2*01	TRAJ5*01	CASSRWTSGERTDTQYF	TRBV2*01	TRBD2	TRBJ2-3*01	HomoSapiens	HLA-DPA*01:03	HLA-DPB*04:01	MHCII	TFEYVSQPFLMDLE	Spike	SARS-CoV-2
CALRGDTGRRALTF	TRAV9-1*01	TRAJ5*01	CASSRGTESNTEAFF	TRBV5-1*01		TRBJ1-1*01	HomoSapiens	HLA-DPA1*02:01	HLA-DPB1*13:01	MHCII	STRQALRPRADGPVG	Rv3616c	M.tuberculosis
CVVNSREAGRRALTF	TRAV12-1*01	TRAJ5*01	CASTETGGLQETQYF	TRBV7-9*01		TRBJ2-5*01	HomoSapiens	HLA-DRA*01:01:01	HLA-DRB1*07:01	MHCII	SLFFSAQPFEITAST	APOB	HomoSapiens
CAVKGTGRRALTF	TRAV8-1*01	TRAJ5*01	CASSVAGEDYEQYF	TRBV9*01		TRBJ2-7*01	HomoSapiens	HLA-DRA*01	HLA-DRB1*15:01	MHCII	PSDKHIKEYLNKIQN	CSP	PlasmodiumFalciparum
CAVKGTGRRALTF	TRAV8-1*01	TRAJ5*01	CASSVAGEDYEQYF	TRBV9*01		TRBJ2-7*01	HomoSapiens	HLA-DRA*01	HLA-DRB5*01:01	MHCII	PSDKHIKEYLNKIQN	CSP	PlasmodiumFalciparum
CAVKGTGRRALTF	TRAV8-1*01	TRAJ5*01	CASSVAGEDYEQYF	TRBV9*01		TRBJ2-7*01	HomoSapiens	HLA-DRA*01	HLA-DRB1*15:01	MHCII	HIKEYLNKIQNSLST	CSP	PlasmodiumFalciparum
CAVKGTGRRALTF	TRAV8-1*01	TRAJ5*01	CASSVAGEDYEQYF	TRBV9*01		TRBJ2-7*01	HomoSapiens	HLA-DRA*01	HLA-DRB5*01:01	MHCII	HIKEYLNKIQNSLST	CSP	PlasmodiumFalciparum
CAVKGTGRRALTF	TRAV8-1*01	TRAJ5*01	CASSVAGEDYEQYF	TRBV9*01		TRBJ2-7*01	HomoSapiens	HLA-DRA*01	HLA-DRB1*15:01	MHCII	YLNKIQNSLSTEWSP	CSP	PlasmodiumFalciparum
CAVKGTGRRALTF	TRAV8-1*01	TRAJ5*01	CASSVAGEDYEQYF	TRBV9*01		TRBJ2-7*01	HomoSapiens	HLA-DRA*01	HLA-DRB5*01:01	MHCII	YLNKIQNSLSTEWSP	CSP	PlasmodiumFalciparum
CAASLLMDTGRRALTF	TRAV13-1*01	TRAJ5*01					HomoSapiens	HLA-DRA*01	HLA-DRB1*01	MHCII	PKYVKQNTLKLAT	HA	InfluenzaA
CAASSWAGRRALTF	TRAV13-1*01	TRAJ5*01					HomoSapiens	HLA-DRA*01	HLA-DRB1*01	MHCII	GLIYNRMGAVTTEV	M1	InfluenzaA
CAENMKDTGRRALTF	TRAV13-2*01	TRAJ5*01					HomoSapiens	HLA-DRA*01	HLA-DRB1*01	MHCII	SGPLKAEIAQRLED	M1	InfluenzaA
CAETGRTGRRALTF	TRAV13-2*01	TRAJ5*01					HomoSapiens	HLA-DRA*01	HLA-DRB1*01	MHCII	SGPLKAEIAQRLED	M1	InfluenzaA
CAFDRRALTF	TRAV24*01	TRAJ5*01					HomoSapiens	HLA-DRA*01:01	HLA-DRB5*01:01	MHCII	FRDYVDRFYKTLRAEQASQE	Gag	HIV-1
CAGGTGRRALTF	TRAV25*01	TRAJ5*01					HomoSapiens	HLA-DRA*01	HLA-DRB1*01	MHCII	GLIYNRMGAVTTEV	M1	InfluenzaA
CAVIGTGRRALTF	TRAV2*01	TRAJ5*01					HomoSapiens	HLA-DRA*01	HLA-DRB1*01	MHCII	GLIYNRMGAVTTEV	M1	InfluenzaA
CALSEGTSYDKVIF	TRAV9-2*01	TRAJ50*01					HomoSapiens	HLA-DRA*01	HLA-DRB1*01	MHCII	PKYVKQNTLKLAT	HA	InfluenzaA
CAVSDLLTSYDKVIF	TRAV8-4*01	TRAJ50*01					HomoSapiens	HLA-DRA*01	HLA-DRB1*01	MHCII	GLIYNRMGAVTTEV	M1	InfluenzaA
CAVSGTSYDKVIF	TRAV2*01	TRAJ50*01					HomoSapiens	HLA-DRA*01	HLA-DRB1*01	MHCII	GMFNMLSTVLGVS	PB1	InfluenzaA
CAASWAGGTSYGKLTF	TRAV23/DV6*01	TRAJ52*01	CASGLVKGGLTLTQHF	TRBV12-5*01		TRBJ1-5*01	HomoSapiens	HLA-DRA*01:01:01	HLA-DRB1*07:01	MHCII	SLFFSAQPFEITAST	APOB	HomoSapiens
CAASATGANTGKLTF	TRAV14-3*01	TRAJ52*01	CASGDFWGDTLYF	TRBV13-2*01		TRBJ2-4*01	MusMusculus	H-2Aa	H-2Aa	MHCII	RVSYYGPKTSPVQ	PADI4	MusMusculus
CAASDTGANTGKLTF	TRAV14-3*01	TRAJ52*01	CASGDFWGDTLYF	TRBV13-2*01		TRBJ2-4*01	MusMusculus	H-2Aa	H-2Aa	MHCII	RVSYYGPKTSPVQ	PADI4	MusMusculus
CAASETGANTGKLTF	TRAV14-3*01	TRAJ52*01	CASGDFWGDTLYF	TRBV13-2*01		TRBJ2-4*01	MusMusculus	H-2Aa	H-2Aa	MHCII	RVSYYGPKTSPVQ	PADI4	MusMusculus
CAASVTGANTGKLTF	TRAV14-3*01	TRAJ52*01	CASGDFWGDTLYF	TRBV13-2*01		TRBJ2-4*01	MusMusculus	H-2Aa	H-2Aa	MHCII	RVSYYGPKTSPVQ	PADI4	MusMusculus
CAGIDTGANTGKLTF	TRAV14-3*01	TRAJ52*01	CASGDFWGDTLYF	TRBV13-2*01		TRBJ2-4*01	MusMusculus	H-2Aa	H-2Aa	MHCII	VSYYGPKTSPVQ	PADI4	MusMusculus
CILGGGTSYGKLTF	TRAV26-2*01	TRAJ52*01	CASSHPAQKKETQYF	TRBV18*01		TRBJ2-5*01	HomoSapiens	HLA-DRA*01:01:01	HLA-DRB1*07:01	MHCII	SLFFSAQPFEITAST	APOB	HomoSapiens
CAAISNAGGTSYGKLTF	TRAV13-1*01	TRAJ52*01	CASSTTGKRGEQYF	TRBV19*01		TRBJ2-7*01	HomoSapiens	HLA-DQA*01	HLA-DRB1*07:01	MHCII	LLEFYLAMPFATP	NY-ESO-1	HomoSapiens
CALSTGGTSYGKLTF	TRAV9-1*01	TRAJ52*01	CASRGDLEGYTF	TRBV2*01		TRBJ1-2*01	HomoSapiens	HLA-DRA*01:01	HLA-DRB1*04:01	MHCII	PKYVKQNTLKLAT	HA	InfluenzaA
CATDAGAGGTSYGKLTF	TRAV17*01	TRAJ52*01	CAKATRDTQYF	TRBV2*01		TRBJ2-3*01	HomoSapiens	HLA-DRA*01:01	HLA-DRB1*04:01	MHCII	PKYVKQNTLKLAT	HA	InfluenzaA
CAMSAKDAGGTSYGKLTF	TRAV12-3*01	TRAJ52*01	CSAIRTSGTGTQYF	TRBV20-1*01		TRBJ2-3*01	HomoSapiens	HLA-DRA*01:01	HLA-DRB1*04:01	MHCII	PKYVKQNTLKLAT	HA	InfluenzaA
CIVKNGGTSYGKLTF	TRAV26-1*01	TRAJ52*01	CSAPQGQKYGYTF	TRBV20-1*01		TRBJ1-2*01	HomoSapiens	HLA-DQA1*03:01	HLA-DQB1*03:01	MHCII	RNVDENANANSAVKN	CSP	PlasmodiumFalciparum
CIVKNGGTSYGKLTF	TRAV26-1*01	TRAJ52*01	CSAPQGQKYGYTF	TRBV20-1*01		TRBJ1-2*01	HomoSapiens	HLA-DQA1*05:01	HLA-DQB1*03:02	MHCII	RNVDENANANSAVKN	CSP	PlasmodiumFalciparum
CIVKNGGTSYGKLTF	TRAV26-1*01	TRAJ52*01	CSAPPATLYGYTF	TRBV20-1*01		TRBJ1-2*01	HomoSapiens	HLA-DQA1*03:01	HLA-DQB1*03:01	MHCII	RNVDENANANSAVKN	CSP	PlasmodiumFalciparum
CIVKNGGTSYGKLTF	TRAV26-1*01	TRAJ52*01	CSAPPATLYGYTF	TRBV20-1*01		TRBJ1-2*01	HomoSapiens	HLA-DQA1*05:01	HLA-DQB1*03:02	MHCII	RNVDENANANSAVKN	CSP	PlasmodiumFalciparum
CAVKLLNAGGTSYGKLTF	TRAV12-2*01	TRAJ52*01	CASSQDLGAGGSDTQYF	TRBV4-2*01		TRBJ2-3*01	HomoSapiens	HLA-DRA*01:01:01	HLA-DRB1*07:01	MHCII	SLFFSAQPFEITAST	APOB	HomoSapiens
NAGGTSYGKLTF	TRAV12-2*01	TRAJ52*01	CASSQDLGAGGSDTQYF	TRBV4-2*01		TRBJ2-3*01	HomoSapiens	HLA-DRA*01:01:01	HLA-DRB1*07:01	MHCII	SLFFSAQPFEITAST	APOB	HomoSapiens
CAANADAGGTSYGKLTF	TRAV12-3*01	TRAJ52*01	CASSLAPGQHNEQFF	TRBV5-1*01		TRBJ2-1*01	HomoSapiens	HLA-DRA*01:01	HLA-DRB1*04:01	MHCII	PKYVKQNTLKLAT	HA	InfluenzaA
CAVVGNAGGTSYGKLTF	TRAV36/DV7*01	TRAJ52*01	CASSSKPTGYSNQPQHF	TRBV5-6*01	TRBD1	TRBJ1-5*01	HomoSapiens	HLA-DPA*01:03	HLA-DPB*04:01	MHCII	TFEYVSQPFLMDLE	Spike	SARS-CoV-2
CAASSSAGGTSYGKLTF	TRAV29/DV5*01	TRAJ52*01	CASRPRDPVTQYF	TRBV6-2*01		TRBJ2-3*01	HomoSapiens	HLA-DRA*01:02:03	HLA-DRB1*04:01:01	MHCII	LQPLALEGSLQKRG	INS	HomoSapiens
CAASVYAGGTSYGKLTF	TRAV29/DV5*01	TRAJ52*01	CASRPRRDNEQFF	TRBV6-2*01		TRBJ2-1*01	HomoSapiens	HLA-DRA*01:01:02	HLA-DRB1*04:01:01	MHCII	QPLALEGSLQKRG	INS	HomoSapiens
CALSGGTSYGKLTF	TRAV9-2*01	TRAJ52*01	CASSQGQDTEAFF	TRBV7-3*01		TRBJ1-1*01	HomoSapiens	HLA-DQA1*05	HLA-DQB1*02	MHCII	QPFPQPEQPFP	Gliadin	TriticumAestivum
CAAKSNAGGTSYGKLTF	TRAV23/DV6*01	TRAJ52*01					HomoSapiens	HLA-DRA*01	HLA-DRB1*01	MHCII	SGPLKAEIAQRLED	M1	InfluenzaA
CAASKGGTSYGKLTF	TRAV23/DV6*01	TRAJ52*01					HomoSapiens	HLA-DRA*01	HLA-DRB1*01	MHCII	SGPLKAEIAQRLED	M1	InfluenzaA
CAENDAGTSYGKLTF	TRAV13-2*01	TRAJ52*01					HomoSapiens	HLA-DRA*01	HLA-DRB1*01	MHCII	SGPLKAEIAQRLED	M1	InfluenzaA
CAENNKGTSYGKLTF	TRAV13-2*01	TRAJ52*01					HomoSapiens	HLA-DRA*01	HLA-DRB1*01	MHCII	SGPLKAEIAQRLED	M1	InfluenzaA
CAMREGAGGTSYGKLTF	TRAV14	TRAJ52*01					HomoSapiens	HLA-DRA*01:01	HLA-DRB1*11:01	MHCII	DRFYKTLRAEQASQEV	Gag	HIV-1
CAVPLGGTSYGKLTF	TRAV21*01	TRAJ52*01					HomoSapiens	HLA-DRA*01	HLA-DRB1*01	MHCII	GLIYNRMGAVTTEV	M1	InfluenzaA
CILKSAGGTSYGKLTF	TRAV26-2*01	TRAJ52*01					HomoSapiens	HLA-DRA*01	HLA-DRB1*01	MHCII	GLIYNRMGAVTTEV	M1	InfluenzaA
CILKSAGGTSYGKLTF	TRAV26-2*01	TRAJ52*01					HomoSapiens	HLA-DRA*01	HLA-DRB1*01	MHCII	PKYVKQNTLKLAT	HA	InfluenzaA
CILKSAGGTSYGKLTF	TRAV26-2*01	TRAJ52*01					HomoSapiens	HLA-DRA*01	HLA-DRB1*01	MHCII	QARQMVQAMRTIGTHP	M1	InfluenzaA
CAASPSNSGGSNYKLTF	TRAV10*01	TRAJ53*01	CTCSAGLGYEQYF	TRBV1*01		TRBJ2-7*01	MusMusculus	H-2Aa	H-2Aa	MHCII	LVERLYLVCGEEGA		MusMusculus
CAGLNSGGSNYKLTF	TRAV35*01	TRAJ53*01	CASSSRSGSLYGYTF	TRBV10-2*01	TRBD1	TRBJ1-2*01	HomoSapiens	HLA-DPA*01:03	HLA-DPB*04:01	MHCII	TFEYVSQPFLMDLE	Spike	SARS-CoV-2
CATDAGSNYKLTF	TRAV17*01	TRAJ53*01	CAISESTSGGRQETQYF	TRBV10-3*01		TRBJ2-5*01	HomoSapiens	HLA-DRA*01:01	HLA-DRB1*04:05	MHCII	HWFVTQRNFYEPQII	Spike	SARS-CoV-2
CATDRGSNYKLTF	TRAV17*01	TRAJ53*01	CAISESRTSGQETQYF	TRBV10-3*01		TRBJ2-5*01	HomoSapiens	HLA-DRA*01:01	HLA-DRB1*04:05	MHCII	HWFVTQRNFYEPQII	Spike	SARS-CoV-2
CAENMRGSNYKLTF	TRAV13-2*01	TRAJ53*01	CASSLDGRQSNTEAFF	TRBV11-3*01		TRBJ1-1*01	HomoSapiens	HLA-DRA*01:01	HLA-DRB1*04:01	MHCII	PKYVKQNTLKLAT	HA	InfluenzaA
CAASRSGGSNYKLTF	TRAV23/DV6*01	TRAJ53*01	CASSLRGVANTEAFF	TRBV12-4*01		TRBJ1-1*01	HomoSapiens	HLA-DRA*01:01:01	HLA-DRB1*07:01	MHCII	SLFFSAQPFEITAST	APOB	HomoSapiens
CAASRRGSGGSNYKLTF	TRAV5N-4*01	TRAJ53*01	CASGGLGGDEQYF	TRBV13-2*01		TRBJ2-3*01	MusMusculus	H-2Aa	H-2Aa	MHCII	LVERLYLVCGGEG	8F10	MusMusculus
CAGFNSGGSNYKLTF	TRAV35*01	TRAJ53*01	CASSSRGTGTHGYTF	TRBV14*01	TRBD1	TRBJ1-2*01	HomoSapiens	HLA-DPA*01:03	HLA-DPB*04:01	MHCII	TFEYVSQPFLMDLE	Spike	SARS-CoV-2
CAGHNSGGSNYKLTF	TRAV35*01	TRAJ53*01	CASSSRREVVYGYTF	TRBV14*01	TRBD2	TRBJ1-2*01	HomoSapiens	HLA-DPA*01:03	HLA-DPB*04:01	MHCII	TFEYVSQPFLMDLE	Spike	SARS-CoV-2
CAGLNSGGSNYKLTF	TRAV35*01	TRAJ53*01	CASSTRTNLYGYTF	TRBV14*01	TRBD1	TRBJ1-2*01	HomoSapiens	HLA-DPA*01:03	HLA-DPB*04:01	MHCII	TFEYVSQPFLMDLE	Spike	SARS-CoV-2
CAGQNSGGSNYKLTF	TRAV35*01	TRAJ53*01	CASSVRTGGLYGYTF	TRBV14*01	TRBD1	TRBJ1-2*01	HomoSapiens	HLA-DPA*01:03	HLA-DPB*04:01	MHCII	TFEYVSQPFLMDLE	Spike	SARS-CoV-2
CAGYNSGGSNYKLTF	TRAV35*01	TRAJ53*01	CASSPRGDGYTF	TRBV14*01		TRBJ1-2*01	HomoSapiens	HLA-DRA*01:01	HLA-DRB1*04:05	MHCII	NCTFEYVSQPFLMDL	Spike	SARS-CoV-2
CATADSGGSNYKLTF	TRAV17*01	TRAJ53*01	CATSSYRGKNEKLFF	TRBV15*01		TRBJ1-4*01	HomoSapiens	HLA-DRA*01:01	HLA-DRB1*04:05	MHCII	HWFVTQRNFYEPQII	Spike	SARS-CoV-2
CAALNSGGSNYKLTF	TRAV35*01	TRAJ53*01	CASSSYRGAYNEQFF	TRBV19*01	TRBD1	TRBJ2-1*01	HomoSapiens	HLA-DPA*01:03	HLA-DPB*04:01	MHCII	TFEYVSQPFLMDLE	Spike	SARS-CoV-2
CAGRSGGSNYKLTF	TRAV25*01	TRAJ53*01	CASSIATTNTGELFF	TRBV19*01		TRBJ2-2*01	HomoSapiens	HLA-DPA1*01:03	HLA-DPB1*04:01	MHCII	FNNFTVSFWLRVPKVSASHLE	TT	HomoSapiens
CILRSSSGGGSNYKLTF	TRAV26-2*01	TRAJ53*01	CSATRQVNQPQHF	TRBV20-1*01		TRBJ1-5*01	HomoSapiens	HLA-DRA*01:01	HLA-DRB1*03:01	MHCII	RISNCVADYSVLYNS	Spike	SARS-CoV-2
CAVEGGSNYKLTF	TRAV41*01	TRAJ53*01	CSVGAGGSGELFF	TRBV29-1*01		TRBJ2-2*01	HomoSapiens	HLA-DQA1*05:01	HLA-DQB1*02:01	MHCII	QLQPFPQPELPY	Gluten	Wheat
CAVEGGSNYKLTF	TRAV41*01	TRAJ53*01	CSVGAGGTGELFF	TRBV29-1*01		TRBJ2-2*01	HomoSapiens	HLA-DQA1*05:01	HLA-DQB1*02:01	MHCII	QLQPFPQPELPY	Gluten	Wheat
CAVNSGGSNYKLTF	TRAV8-1*01	TRAJ53*01	CSVYQYDVLTFSGNTIYF	TRBV29-1*01		TRBJ1-3*01	HomoSapiens	HLA-DRA*01:01:01	HLA-DRB1*07:01	MHCII	SLFFSAQPFEITAST	APOB	HomoSapiens
CAVNSGGSNYKLTF	TRAV8-1*01	TRAJ53*01	CASSALGGGYTF	TRBV29-1*01		TRBJ1-3*01	HomoSapiens	HLA-DRA*01:01:01	HLA-DRB1*07:01	MHCII	SLFFSAQPFEITAST	APOB	HomoSapiens
NSGGSNYKLTF	TRAV8-1*01	TRAJ53*01	CSVYQYDVLTFSGNTIYF	TRBV29-1*01		TRBJ1-3*01	HomoSapiens	HLA-DRA*01:01:01	HLA-DRB1*07:01	MHCII	SLFFSAQPFEITAST	APOB	HomoSapiens
NSGGSNYKLTF	TRAV8-1*01	TRAJ53*01	CASSALGGGYTF	TRBV29-1*01		TRBJ1-3*01	HomoSapiens	HLA-DRA*01:01:01	HLA-DRB1*07:01	MHCII	SLFFSAQPFEITAST	APOB	HomoSapiens
CAASARGSNYKLTF	TRAV29/DV5*01	TRAJ53*01	CASSFGQGSQPQHF	TRBV3-1*01		TRBJ1-5*01	HomoSapiens	HLA-DRA*01:01:01	HLA-DRB1*07:01	MHCII	SLFFSAQPFEITAST	APOB	HomoSapiens
CAGLNSGGSNYKLTF	TRAV35*01	TRAJ53*01	CASSPRQGPLYGYTF	TRBV3-1*01	TRBD1	TRBJ1-2*01	HomoSapiens	HLA-DPA*01:03	HLA-DPB*04:01	MHCII	TFEYVSQPFLMDLE	Spike	SARS-CoV-2
CALSEGNAGGTSYGKLTF	TRAV29/DV5*01	TRAJ53*01	CASSFGQGSQPQHF	TRBV3-1*01		TRBJ1-5*01	HomoSapiens	HLA-DRA*01:01:01	HLA-DRB1*07:01	MHCII	SLFFSAQPFEITAST	APOB	HomoSapiens
CAMRNKGGGSNYKLTF		TRAJ53*01	CASSRDLTDTQYF	TRBV5-1*01		TRBJ2-3*01	HomoSapiens	HLA-DRA*01:01	HLA-DRB1*04:01	MHCII	PKYVKQNTLKLAT	HA	InfluenzaA
CAENSGGSNYKLTF	TRAV13-2*01	TRAJ53*01	CASSWERAGKAFF	TRBV5-4*01		TRBJ1-1*01	HomoSapiens	HLA-DRA*01	HLA-DRB5*01:01	MHCII	VVVGAVGVGKSALTIQLIQN	KRAS	HomoSapiens
CAGQLSGGSNYKLTF	TRAV35*01	TRAJ53*01	CASSFNRRGLENYGYTF	TRBV5-4*01	TRBD1	TRBJ1-2*01	HomoSapiens	HLA-DPA*01:03	HLA-DPB*04:01	MHCII	TFEYVSQPFLMDLE	Spike	SARS-CoV-2
CAVNGGGSNYKLTF	TRAV41*01	TRAJ53*01	CASSLGQGHYNEQFF	TRBV6-2*01		TRBJ2-1*01	HomoSapiens	HLA-DRA*01:01	HLA-DRB3*03:01	MHCII	MSQIMYNYPAMLGHA	Rv0288	M.tuberculosis
CAVNSGGSNYKLTF	TRAV41*01	TRAJ53*01	CASSPGQGHYNEQFF	TRBV6-2*01		TRBJ2-1*01	HomoSapiens	HLA-DRA*01:01	HLA-DRB3*03:01	MHCII	MSQIMYNYPAMLGHA	Rv0288	M.tuberculosis
CAWNSGGSNYKLTF	TRAV12-2*01	TRAJ53*01	CASSYSQAWGQPQHF	TRBV6-2*01		TRBJ1-5*01	HomoSapiens	HLA-DRA*01:01	HLA-DRB1*04:01	MHCII	RNTFRHSVVVPCE	p53	HomoSapiens
CAYRTLGGGGSNYKLTF	TRAV38-1*01	TRAJ53*01	CASSYSQGQPQHF	TRBV6-3*01		TRBJ1-5*01	HomoSapiens	HLA-DRA*01:01	HLA-DRB1*04:05	MHCII	NCTFEYVSQPFLMDL	Spike	SARS-CoV-2
CILRDVSGGGSNYKLTF	TRAV26-2*01	TRAJ53*01	CASSYIHRSNTEAFF	TRBV6-5*01		TRBJ1-1*01	HomoSapiens	HLA-DRA*01:01	HLA-DRB1*03:01	MHCII	RISNCVADYSVLYNS	Spike	SARS-CoV-2
CAAHNSGGSNYKLTF	TRAV35*01	TRAJ53*01	CASSFRRDTPNGYTF	TRBV7-2*01	TRBD1	TRBJ1-2*01	HomoSapiens	HLA-DPA*01:03	HLA-DPB*04:01	MHCII	TFEYVSQPFLMDLE	Spike	SARS-CoV-2
CAGQNSGGSNYKLTF	TRAV35*01	TRAJ53*01	CASSPRRDSPTGYTF	TRBV7-2*01	TRBD1	TRBJ1-2*01	HomoSapiens	HLA-DPA*01:03	HLA-DPB*04:01	MHCII	TFEYVSQPFLMDLE	Spike	SARS-CoV-2
CAVRRGGSNYKLTF	TRAV41*01	TRAJ53*01	CASSLMGLAGNEQYF	TRBV7-2*01		TRBJ2-7*01	HomoSapiens	HLA-DRA*01:01:01	HLA-DRB1*07:01	MHCII	SLFFSAQPFEITAST	APOB	HomoSapiens
CIEHTNSGGSNYKLTF	TRAV26-1*01	TRAJ53*01	CASSLEETQYF	TRBV7-2*01		TRBJ2-5*01	HomoSapiens	HLA-DQA1*01:02	HLA-DQB1*06:02	MHCII	TAAQAAVVRFQEAAN	CFP10	M.tuberculosis
CIVHTNSGGSNYKLTF	TRAV26-1*01	TRAJ53*01	CASSPEETQYF	TRBV7-2*01		TRBJ2-5*01	HomoSapiens	HLA-DQA1*01:02	HLA-DQB1*06:02	MHCII	TAAQAAVVRFQEAAN	CFP10	M.tuberculosis
CIVKTNSGGSNYKLTF	TRAV26-1*01	TRAJ53*01	CASSFEETQYF	TRBV7-2*01		TRBJ2-5*01	HomoSapiens	HLA-DQA1*01:02	HLA-DQB1*06:02	MHCII	TAAQAAVVRFQEAAN	CFP10	M.tuberculosis
CMDEGGSNYKLTF	TRAV26-1*01	TRAJ53*01	CASSVRSTDTQYF	TRBV7-2*01		TRBJ2-3*01	HomoSapiens	HLA-DQA1*05:01	HLA-DQB1*02:01	MHCII	PQPELPYPQPQL	Gluten	Wheat
CILRRGGSNYKLTF	TRAV26-2*01	TRAJ53*01	CASSPLAGPLYEQYF	TRBV7-3*01		TRBJ2-7*01	HomoSapiens	HLA-DRA*01:01	HLA-DRB1*04:01	MHCII	PKYVKQNTLKLAT	HA	InfluenzaA
CAVWPLNSGGSNYKLTF	TRAV21*01	TRAJ53*01	CASSSRDRGTYEQYF	TRBV7-9*01	TRBD1	TRBJ2-7*01	HomoSapiens	HLA-DPA*01:03	HLA-DPB*04:01	MHCII	TFEYVSQPFLMDLE	Spike	SARS-CoV-2
CAGRNSGGSNYKLTF	TRAV35*01	TRAJ53*01	CASSVAVDRGYGYTF	TRBV9*01	TRBD1	TRBJ1-2*01	HomoSapiens	HLA-DPA*01:03	HLA-DPB*04:01	MHCII	TFEYVSQPFLMDLE	Spike	SARS-CoV-2
CALPMNSGGSNYKLTF	TRAV19*01	TRAJ53*01	CASSVVGGLGYTF	TRBV9*01	TRBD1	TRBJ1-2*01	HomoSapiens	HLA-DPA*01:03	HLA-DPB*04:01	MHCII	TFEYVSQPFLMDLE	Spike	SARS-CoV-2
NSGGSNYKLTF	TRAV19*01	TRAJ53*01	CASSVVGGLGYTF	TRBV9*01	TRBD1	TRBJ1-2*01	HomoSapiens	HLA-DPA*01:03	HLA-DPB*04:01	MHCII	TFEYVSQPFLMDLE	Spike	SARS-CoV-2
CAASLQLNYKLTF	TRAV13-1*01	TRAJ53*01					HomoSapiens	HLA-DRA*01	HLA-DRB1*01	MHCII	QARQMVQAMRTIGTHP	M1	InfluenzaA
CAASRRGGSNYKLTF	TRAV23/DV6*01	TRAJ53*01					HomoSapiens	HLA-DRA*01	HLA-DRB1*01	MHCII	SGPLKAEIAQRLED	M1	InfluenzaA
CAAVNSGGSNYKLTF	TRAV39*01	TRAJ53*01					HomoSapiens	HLA-DRA*01	HLA-DRB1*01	MHCII	GMFNMLSTVLGVS	PB1	InfluenzaA
CAEIMRNYKLTF	TRAV13-2*01	TRAJ53*01					HomoSapiens	HLA-DRA*01	HLA-DRB1*01	MHCII	SGPLKAEIAQRLED	M1	InfluenzaA
CAEIMRSGGSNYKLTF	TRAV13-2*01	TRAJ53*01					HomoSapiens	HLA-DRA*01	HLA-DRB1*01	MHCII	SGPLKAEIAQRLED	M1	InfluenzaA
CAESMRNYKLTF	TRAV13-2*01	TRAJ53*01					HomoSapiens	HLA-DRA*01	HLA-DRB1*01	MHCII	SGPLKAEIAQRLED	M1	InfluenzaA
CAESMRSGGSNYKLTF	TRAV13-2*01	TRAJ53*01					HomoSapiens	HLA-DRA*01	HLA-DRB1*01	MHCII	SGPLKAEIAQRLED	M1	InfluenzaA
CAFKGGGGSNYKLTF	TRAV24*01	TRAJ53*01					HomoSapiens	HLA-DRA*01:01	HLA-DRB1*11:01	MHCII	FRDYVDRFYKTLRAEQASQE	Gag	HIV-1
CATEEETSGSRLTF	TRAV17*01	TRAJ53*01					HomoSapiens	HLA-DRA*01:01	HLA-DRB1*11:01	MHCII	DRFYKTLRAEQASQEV	Gag	HIV-1
CATGGETSGSRLTF	TRAV17*01	TRAJ53*01					HomoSapiens	HLA-DRA*01:01	HLA-DRB1*11:01	MHCII	DRFYKTLRAEQASQEV	Gag	HIV-1
CATSGETSGSRLTF	TRAV17*01	TRAJ53*01					HomoSapiens	HLA-DRA*01:01	HLA-DRB1*11:01	MHCII	DRFYKTLRAEQASQEV	Gag	HIV-1
CAVEAGAKGGGSNYKLTF	TRAV36/DV7*01	TRAJ53*01					HomoSapiens	HLA-DRA*01	HLA-DRB1*01	MHCII	QARQMVQAMRTIGTHP	M1	InfluenzaA
CAVEAGGKGGGSNYKLTF	TRAV36/DV7*01	TRAJ53*01					HomoSapiens	HLA-DRA*01	HLA-DRB1*01	MHCII	QARQMVQAMRTIGTHP	M1	InfluenzaA
CAVEGGSNYKLTF	TRAV41*01	TRAJ53*01					HomoSapiens	HLA-DQA1*05:01	HLA-DQB1*02:01	MHCII	QLQPFPQPELPY	Gluten	Wheat
CAVNDSGGSNYKLTF	TRAV12-2*01	TRAJ53*01					HomoSapiens	HLA-DRA*01	HLA-DRB1*01	MHCII	PKYVKQNTLKLAT	HA	InfluenzaA
CAVQAVEGEGGSNYKLTF	TRAV20*01	TRAJ53*01					HomoSapiens	HLA-DRA*01	HLA-DRB1*01	MHCII	PKYVKQNTLKLAT	HA	InfluenzaA
CAVRSGGSNYKLTF	TRAV20*01	TRAJ53*01					HomoSapiens	HLA-DRA*01	HLA-DRB1*01	MHCII	DPFRLLQNSQVFS	NP	InfluenzaA
CAVVNSGGSNYKLTF	TRAV39*01	TRAJ53*01					HomoSapiens	HLA-DRA*01	HLA-DRB1*01	MHCII	PKYVKQNTLKLAT	HA	InfluenzaA
CGCENSGGSNYKLTF	TRAV8-4*01	TRAJ53*01					HomoSapiens	HLA-DRA*01	HLA-DRB1*01	MHCII	SGPLKAEIAQRLED	M1	InfluenzaA
CAVIIQGAQKLVF	TRAV12-2*01	TRAJ54*01	CASSTQTELPQHF	TRBV2*01		TRBJ1-5*01	HomoSapiens	HLA-DRA*01:01	HLA-DRB1*04:01	MHCII	PGVLLKEFTVSGNIL	NY-ESO-1	HomoSapiens
CAVIVIQGAQKLVF	TRAV41*01	TRAJ54*01	CSARDSGDGGYQPQHF	TRBV20-1*01		TRBJ1-5*01	HomoSapiens	HLA-DRA*01:01	HLA-DRB1*04:01	MHCII	PKYVKQNTLKLAT	HA	InfluenzaA
CALLQGAQKLVF	TRAV16*01	TRAJ54*01	CSVESGQDYGYTF	TRBV29-1*01		TRBJ1-2*01	HomoSapiens	HLA-DRA*01	HLA-DRB1*01:01	MHCII	MTEYKLVVVGAVGVGKSALTIQLI	KRAS	HomoSapiens
CAALQGAQKLVF	TRAV17*01	TRAJ54*01	CAWSVAGYAGELFF	TRBV30*01		TRBJ2-2*01	HomoSapiens	HLA-DQA1*01:02	HLA-DQB1*02:01	MHCII	PNANPNVDPNANPNV	CSP	PlasmodiumFalciparum
CAALQGAQKLVF	TRAV17*01	TRAJ54*01	CAWSVAGYAGELFF	TRBV30*01		TRBJ2-2*01	HomoSapiens	HLA-DQA1*02:01	HLA-DQB1*06:03	MHCII	PNANPNVDPNANPNV	CSP	PlasmodiumFalciparum
CAMRRFQGAQKLVF	TRAV14/DV4*01	TRAJ54*01	CAWGRGEGTGELFF	TRBV30*01		TRBJ2-2*01	HomoSapiens	HLA-DQA1*01:02	HLA-DQB1*02:01	MHCII	PNANPNVDPNANPNV	CSP	PlasmodiumFalciparum
CAMRRFQGAQKLVF	TRAV14/DV4*01	TRAJ54*01	CAWGRGEGTGELFF	TRBV30*01		TRBJ2-2*01	HomoSapiens	HLA-DQA1*02:01	HLA-DQB1*06:03	MHCII	PNANPNVDPNANPNV	CSP	PlasmodiumFalciparum
CALSELSIQGAQKLVF	TRAV9-2*01	TRAJ54*01	CASSIVDRGGETQYF	TRBV4-1*01		TRBJ2-5*01	HomoSapiens	HLA-DQA1*05:01	HLA-DQB1*02:01	MHCII	PQPELPYPQPE	Gliadin	TriticumAestivum
CAFFGQGAQKLVF	TRAV38-1*01	TRAJ54*01	CASSLSASGGATDTQYF	TRBV5-1*01		TRBJ2-3*01	HomoSapiens	HLA-DQA1*03:01	HLA-DQB1*03:02	MHCII	GQVELGGGNAVEVCKGS	Synthetic	HomoSapiens
CAFFGQGAQKLVF	TRAV38-1*01	TRAJ54*01	CASSLSASGGATDTQYF	TRBV5-1*01	TRBD2*01	TRBJ2-3*01	HomoSapiens	HLA-DQA1*03:01	HLA-DQB1*02:01	MHCII	GQVELGGGNAVEVCK	INS	HomoSapiens
CAFFGQGAQKLVF	TRAV38-1*01	TRAJ54*01	CASSLSASGGATDTQYF	TRBV5-1*01	TRBD2*01	TRBJ2-3*01	HomoSapiens	HLA-DQA1*03:01	HLA-DQB1*02:01	MHCII	GQVELGGGNAVEVCK	INS	HomoSapiens
CIVRVEIQGAQKLVF	TRAV26-1*01	TRAJ54*01	CASSLGPGQRETQYF	TRBV5-1*01	TRBD1*01	TRBJ2-5*01	HomoSapiens	HLA-DQA1*03:01	HLA-DQB1*02:01	MHCII	QVELGGGPG	INS	HomoSapiens
CIVRVEIQGAQKLVF	TRAV26-1*01	TRAJ54*01	CASSLGPGLRETQYF	TRBV5-1*01	TRBD1*01	TRBJ2-5*01	HomoSapiens	HLA-DQA1*03:01	HLA-DQB1*02:01	MHCII	GQVELGGGNAVEVCK	INS	HomoSapiens
CALTHLQGAQKLVF	TRAV9-2*01	TRAJ54*01	CASSSDLQGGGNTIYF	TRBV5-6*01		TRBJ1-3*01	HomoSapiens	HLA-DRA*01:01	HLA-DRB1*04:05	MHCII	HWFVTQRNFYEPQII	Spike	SARS-CoV-2
FRAGKQGAQKLVF	TRAV40*01	TRAJ54*01	CASSYSKSALRGYTF	TRBV6-2*01	TRBD1	TRBJ1-2*01	HomoSapiens	HLA-DPA*01:03	HLA-DPB*04:01	MHCII	TFEYVSQPFLMDLE	Spike	SARS-CoV-2
CAALIQGAQKLVF	TRAV22*01	TRAJ54*01	CASTYHGTGYF	TRBV6-6*01		TRBJ1-3*01	HomoSapiens	HLA-DRA*01:01:02	HLA-DRB1*01:01:01	MHCII	GELIGILNAAKVPAD	TPI1	HomoSapiens
CAALIQGAQKLVF	TRAV22*01	TRAJ54*01	CASTYHGTGYF	TRBV6-6*01		TRBJ1-3*01	HomoSapiens	HLA-DRA*01:02:03	HLA-DRB1*01:01:01	MHCII	GELIGTLNAAKVPAD	TPI1	HomoSapiens
CAVRRPGTQKLVF	TRAV20*01	TRAJ54*01	CASSPWLAGSSTDTQYF	TRBV7-2*01	TRBD2	TRBJ2-3*01	HomoSapiens	HLA-DPA*01:03	HLA-DPB*04:01	MHCII	TFEYVSQPFLMDLE	Spike	SARS-CoV-2
CIAFQGAQKLVF	TRAV8-6*01	TRAJ54*01	CASSFRALAADTQYF	TRBV7-2*01		TRBJ2-3*01	HomoSapiens	HLA-DQA1*05:01	HLA-DQB1*02:01	MHCII	PQPELPYPQ	Gliadin	TriticumAestivum
CIAFQGAQKLVF	TRAV26-1*01	TRAJ54*01	CASSFRALAADTQYF	TRBV7-2*01		TRBJ2-3*01	HomoSapiens	HLA-DQA1*05:01:01:02	HLA-DQB1*02:01:08	MHCII	APQPELPYPQPGS	Gliadin	TriticumAestivum
CIAFQGAQKLVF	TRAV26-1*01	TRAJ54*01	CASSFRALAADTQYF	TRBV7-2*01		TRBJ2-3*01	HomoSapiens	HLA-DQA1*05:01:01:02	HLA-DQB1*02:01:08	MHCII	AVVQSELPYPEGS	OPT	PseudomonasAeruginosa
CAASARGNQKLVF	TRAV29/DV5*01	TRAJ54*01	CASSRDTHQPQHF	TRBV7-7*01		TRBJ1-5*01	HomoSapiens	HLA-DQA1*01:02	HLA-DQB1*02:01	MHCII	PNANPNVDPNANPNV	CSP	PlasmodiumFalciparum
CAASARGNQKLVF	TRAV29/DV5*01	TRAJ54*01	CASSRDTHQPQHF	TRBV7-7*01		TRBJ1-5*01	HomoSapiens	HLA-DQA1*02:01	HLA-DQB1*06:03	MHCII	PNANPNVDPNANPNV	CSP	PlasmodiumFalciparum
CAVDIQGAQKLVF	TRAV39*01	TRAJ54*01	CASSLRTAISRTDTQYF	TRBV7-8*01	TRBD1*01	TRBJ2-3*01	HomoSapiens	HLA-DQA1*03:01	HLA-DQB1*02:01	MHCII	GQVELGGGNAVEVCK	INS	HomoSapiens
CAASPPGAQKLVF	TRAV21*01	TRAJ54*01	CASSLAGFWSTDTQYF	TRBV7-9*01		TRBJ2-3*01	HomoSapiens	HLA-DQA1*01:02	HLA-DQB1*02:01	MHCII	PNANPNVDPNANPNV	CSP	PlasmodiumFalciparum
CAASPPGAQKLVF	TRAV21*01	TRAJ54*01	CASSLAGFWSTDTQYF	TRBV7-9*01		TRBJ2-3*01	HomoSapiens	HLA-DQA1*02:01	HLA-DQB1*06:03	MHCII	PNANPNVDPNANPNV	CSP	PlasmodiumFalciparum
CILRDSRAQKLVF	TRAV26-2*01	TRAJ54*01	CASSAGTSGEYEQYF	TRBV9*01		TRBJ2-7*01	HomoSapiens	HLA-DQA1*03:01:01	HLA-DQB1*03:02:12	MHCII	SGEGSFQPSQENP	Gliadin	TriticumAestivum
CAETYQGAQKLVF	TRAV13-2*01	TRAJ54*01					HomoSapiens	HLA-DRA*01	HLA-DRB1*01	MHCII	GLIYNRMGAVTTEV	M1	InfluenzaA
CALSNLQGAQKLVF	TRAV9-2*01	TRAJ54*01					HomoSapiens	HLA-DRA*01	HLA-DRB1*01	MHCII	QARQMVQAMRTIGTHP	M1	InfluenzaA
CALSSVQGAQKLVF	TRAV9-2*01	TRAJ54*01					HomoSapiens	HLA-DRA*01	HLA-DRB1*01	MHCII	QARQMVQAMRTIGTHP	M1	InfluenzaA
CASESTGAQKLVF	TRAV24*01	TRAJ54*01					HomoSapiens	HLA-DRA*01:01	HLA-DRB1*15:01	MHCII	FRDYVDRFYKTLRAEQASQE	Gag	HIV-1
CASESTGAQKLVF	TRAV24*01	TRAJ54*01					HomoSapiens	HLA-DRA*01:01	HLA-DRB1*01:01	MHCII	FRDYVDRFYKTLRAEQASQE	Gag	HIV-1
CATDAVQGAQKLVF	TRAV17*01	TRAJ54*01					HomoSapiens	HLA-DRA*01	HLA-DRB1*01	MHCII	QARQMVQAMRTIGTHP	M1	InfluenzaA
CAVEREGAQKLVF	TRAV22*01	TRAJ54*01					HomoSapiens	HLA-DQA1*05:01	HLA-DQB1*02:01	MHCII	QLQPFPQPELPY	Gluten	Wheat
CAVERQGAQKLVF	TRAV36/DV7*01	TRAJ54*01					HomoSapiens	HLA-DRA*01	HLA-DRB1*01	MHCII	PKYVKQNTLKLAT	HA	InfluenzaA
CAVIPIQGAQKLVF	TRAV8-6*01	TRAJ54*01					HomoSapiens	HLA-DRA*01:01	HLA-DRB1*11:01	MHCII	DRFYKTLRAEQASQEV	Gag	HIV-1
CAYIAIQGAQKLVF	TRAV38-2/DV8*01	TRAJ54*01					HomoSapiens	HLA-DRA*01	HLA-DRB1*01	MHCII	QARQMVQAMRTIGTHP	M1	InfluenzaA
CAYRRIQGAQKLVF	TRAV38-2/DV8*01	TRAJ54*01					HomoSapiens	HLA-DRA*01	HLA-DRB1*01	MHCII	QARQMVQAMRTIGTHP	M1	InfluenzaA
CAYRSVQGAQKLVF	TRAV38-2/DV8*01	TRAJ54*01					HomoSapiens	HLA-DRA*01	HLA-DRB1*01	MHCII	GMFNMLSTVLGVS	PB1	InfluenzaA
CAYRSVQGAQKLVF	TRAV38-2/DV8*01	TRAJ54*01					HomoSapiens	HLA-DRA*01	HLA-DRB1*01	MHCII	PKYVKQNTLKLAT	HA	InfluenzaA
CILPRRGAQKLVF	TRAV26-2*01	TRAJ54*01					HomoSapiens	HLA-DRA*01	HLA-DRB1*01	MHCII	PKYVKQNTLKLAT	HA	InfluenzaA
CIVRVGLQGAQKLVF	TRAV26-1*01	TRAJ54*01					HomoSapiens	HLA-DRA*01	HLA-DRB1*01	MHCII	GLIYNRMGAVTTEV	M1	InfluenzaA
CPLQGAQKLVF	TRAV26-2*01	TRAJ54*01					HomoSapiens	HLA-DRA*01	HLA-DRB1*01	MHCII	QARQMVQAMRTIGTHP	M1	InfluenzaA
CALSEAGANSKLTF	TRAV19*01	TRAJ56	CASSLLAGGDTQYF	TRBV7-7*01		TRBJ2-3*01	HomoSapiens	HLA-DQA1*05:01	HLA-DQB1*02:01	MHCII	QLQPFPQPELPY	Gluten	Wheat
CAGPYTGANSKLTF	TRAV25*01	TRAJ56*01	CASSLGRRGGPYNEQFF	TRBV12-3*01		TRBJ2-1*01	HomoSapiens	HLA-DQA*01	HLA-DRB1*07:01	MHCII	LLEFYLAMPFATP	NY-ESO-1	HomoSapiens
CAVSDRTGANSKLTF	TRAV8-4*01	TRAJ56*01	CASSPIQVNTGELFF	TRBV12-3*01		TRBJ2-2*01	HomoSapiens	HLA-DRA*01:01:01	HLA-DRB1*07:01	MHCII	SLFFSAQPFEITAST	APOB	HomoSapiens
CAVQLSPSGANSKLTF	TRAV20*01	TRAJ56*01	CASTNRPGQGANYGYTF	TRBV19*01	TRBD1	TRBJ1-2*01	HomoSapiens	HLA-DPA*01:03	HLA-DPB*04:01	MHCII	TFEYVSQPFLMDLE	Spike	SARS-CoV-2
CAMRVTGANSKLTF	TRAV12-3*01	TRAJ56*01	CSVELAGGGGNEQFF	TRBV20-1*01		TRBJ2-1*01	HomoSapiens	HLA-DRA*01:01	HLA-DRB1*04:01	MHCII	PKYVKQNTLKLAT	HA	InfluenzaA
CAALRATGGNNKLTF	TRAV4N-4*01	TRAJ56*01	CASSLNWSQDTQYF	TRBV26*01		TRBJ2-5*01	MusMusculus	H-2Eb1	H-2Eb1	MHCII	PADPLAFFSSAIKGGGGSLV	MCC	HomoSapiens
CAALRATGGNNKLTF	TRAV4N-4*01	TRAJ56*01	CASSLNWSQDTQYF	TRBV26*01		TRBJ2-5*01	MusMusculus	H-2Eb1	H-2Eb1	MHCII	ADLIAYLKQATKG	MCC	ManducaSexta
CAALRATGGNNKLTF	TRAV4N-4*01	TRAJ56*01	CASSLNWSQDTQYF	TRBV26*01		TRBJ2-5*01	MusMusculus	H-2Eb1	H-2Eb1	MHCII	ADSLSFFSSSIKRGGGSLVP	Velcro	synthetic
CATESSGANSKLTF	TRAV17*01	TRAJ56*01	CAWTQANYGYTF	TRBV30*01		TRBJ1-2*01	HomoSapiens	HLA-DQA1*01:02	HLA-DQB1*02:01	MHCII	PNANPNVDPNANPNV	CSP	PlasmodiumFalciparum
CATESSGANSKLTF	TRAV17*01	TRAJ56*01	CAWTQANYGYTF	TRBV30*01		TRBJ1-2*01	HomoSapiens	HLA-DQA1*02:01	HLA-DQB1*06:03	MHCII	PNANPNVDPNANPNV	CSP	PlasmodiumFalciparum
CAGQLRAGANSKLTF	TRAV35*01	TRAJ56*01	CASSYSAGGDVLTF	TRBV6-5*01		TRBJ2-6*01	HomoSapiens	HLA-DRA*01:01:01	HLA-DRB1*07:01	MHCII	SLFFSAQPFEITAST	APOB	HomoSapiens
CALSESGANSKLTF	TRAV9-2*01	TRAJ56*01	CASSLRAWETQYF	TRBV7-2*01		TRBJ2-5*01	HomoSapiens	HLA-DQA1*05:01	HLA-DQB1*02:01	MHCII	PQPELPYPQPE	Gliadin	TriticumAestivum
CAGFLYTGANSKLTF	TRAV35*01	TRAJ56*01	CASSGTLGQFF	TRBV7-9*01	TRBD1	TRBJ2-1*01	HomoSapiens	HLA-DPA*01:03	HLA-DPB*04:01	MHCII	TFEYVSQPFLMDLE	Spike	SARS-CoV-2
CAVGGLSGANSKLTF	TRAV22*01	TRAJ56*01	CASSVALAGAEYF	TRBV9*01		TRBJ2-3*01	HomoSapiens	HLA-DRA*01:01	HLA-DRB1*15:03	MHCII	MHVSFVMAYPEMLAA	Rv1195	M.tuberculosis
CAMSSTGANSKLTF	TRAV14/DV4*01	TRAJ56*01					HomoSapiens	HLA-DRA*01	HLA-DRB1*01	MHCII	QARQMVQAMRTIGTHP	M1	InfluenzaA
CATDAFPGANSKLTF	TRAV17*01	TRAJ56*01					HomoSapiens	HLA-DRA*01	HLA-DRB1*01	MHCII	QARQMVQAMRTIGTHP	M1	InfluenzaA
CAVTGANSKLTF	TRAV21*01	TRAJ56*01					HomoSapiens	HLA-DRA*01	HLA-DRB1*01	MHCII	GLIYNRMGAVTTEV	M1	InfluenzaA
CAVYTGANSKLTF	TRAV29/DV5*01	TRAJ56*01					HomoSapiens	HLA-DRA*01	HLA-DRB1*01	MHCII	DPFRLLQNSQVFS	NP	InfluenzaA
CIVRFPGLGANSKLTF	TRAV26-1*01	TRAJ56*01					HomoSapiens	HLA-DRA*01	HLA-DRB1*01	MHCII	GLIYNRMGAVTTEV	M1	InfluenzaA
CASPQGGSEKLVF	TRAV9-2*01	TRAJ57*01	CASSSGGWGGGTEAFF	TRBV11-2*01		TRBJ1-1*01	HomoSapiens	HLA-DQA1*02:01	HLA-DQB1*02:02:01:01	MHCII	APFSEQEQPVLG	GLUT-L1	TriticumAestivum
CAVTIGATQGGSEKLVF	TRAV39*01	TRAJ57*01	CASSLIENTEAFF	TRBV12-3*01		TRBJ1-1*01	HomoSapiens	HLA-DRA*01:01	HLA-DRB1*03:01	MHCII	PSPSMGRDIKVQFQS	Rv3804c	M.tuberculosis
CAASLPQGGSEKLVF	TRAV29/DV5*01	TRAJ57*01	CASSDQGGDNEQFF	TRBV2*01		TRBJ2-1*01	HomoSapiens	HLA-DRA*01:01	HLA-DRB1*09:01	MHCII	ATGFKQSSKALQRPVAS	BCR-ABL	HomoSapiens
CAFISTQGGSEKLVF	TRAV21*01	TRAJ57*01	CASSPLRPSYEQYF	TRBV2*01		TRBJ2-7*01	HomoSapiens	HLA-DRA*01:01	HLA-DRB1*04:01	MHCII	PGVLLKEFTVSGNIL	NY-ESO-1	HomoSapiens
CAGTQGGSEKLVF	TRAV38-1*01	TRAJ57*01	CASSVMGTQYF	TRBV2*01		TRBJ2-3*01	HomoSapiens	HLA-DRA*01:01	HLA-DRB1*04:01	MHCII	PGVLLKEFTVSGNIL	NY-ESO-1	HomoSapiens
CAMRQGGSEKLVF	TRAV12-3*01	TRAJ57*01	CASSGQGAGTQYF	TRBV2*01		TRBJ2-5*01	HomoSapiens	HLA-DRA*01:01	HLA-DRB1*04:01	MHCII	PGVLLKEFTVSGNIL	NY-ESO-1	HomoSapiens
CAGEGGSEKLVF	TRAV27*01	TRAJ57*01	CSASGSGGKTEAFF	TRBV20-1*01		TRBJ1-1*01	HomoSapiens	HLA-DRA*01:01	HLA-DRB1*04:01	MHCII	PKYVKQNTLKLAT	HA	InfluenzaA
CALGMQGGSEKLVF	TRAV9-2*01	TRAJ57*01	CASSLKLGTGIYGYTF	TRBV27*01		TRBJ1-2*01	HomoSapiens	HLA-DRA*01:01:01	HLA-DRB1*07:01	MHCII	SLFFSAQPFEITAST	APOB	HomoSapiens
CAMKGGSEKLVF	TRAV12-3*01	TRAJ57*01	CSVAGTGSNQPQHF	TRBV29-1*01		TRBJ1-5*01	HomoSapiens	HLA-DRA*01:01	HLA-DRB1*04:01	MHCII	PKYVKQNTLKLAT	HA	InfluenzaA
CAVNQGGSEKLVF	TRAV36	TRAJ57*01	CASSRQGGGDQPQHF	TRBV6-6*01		TRBJ1-5*01	HomoSapiens	HLA-DRA*01:01	HLA-DRB1*03:01	MHCII	RISNCVADYSVLYNS	Spike	SARS-CoV-2
CAVSQGGSEKLVF	TRAV36	TRAJ57*01	CASSLQGGGNQPQHF	TRBV6-6*01		TRBJ1-5*01	HomoSapiens	HLA-DRA*01:01	HLA-DRB1*03:01	MHCII	RISNCVADYSVLYNS	Spike	SARS-CoV-2
CAVSQGGSEKLVF	TRAV36	TRAJ57*01	CASSLQGGGNQPQHF	TRBV6-6*01		TRBJ1-5*01	HomoSapiens	HLA-DRA*01:01	HLA-DRB1*04:05	MHCII	HWFVTQRNFYEPQII	Spike	SARS-CoV-2
CAAISQGGSEKLVF	TRAV29/DV5*01	TRAJ57*01					HomoSapiens	HLA-DRA*01	HLA-DRB1*01	MHCII	QARQMVQAMRTIGTHP	M1	InfluenzaA
CAARVQGGSEKLVF	TRAV29/DV5*01	TRAJ57*01					HomoSapiens	HLA-DRA*01	HLA-DRB1*01:01	MHCII	FRDYVDRFYKTLRAEQASQE	Gag	HIV-1
CAARVQGGSEKLVF	TRAV29/DV5*01	TRAJ57*01					HomoSapiens	HLA-DRA*01	HLA-DRB1*01:01	MHCII	FRDYVDRFYKTLRAEQASQE	Gag	HIV-1
CAARVQGGSEKLVF	TRAV29/DV5*01	TRAJ57*01					HomoSapiens	HLA-DRA*01	HLA-DRB1*07:01	MHCII	FRDYVDRFYKTLRAEQASQE	Gag	HIV-1
CAASAGGSEKLVF	TRAV29/DV5*01	TRAJ57*01					HomoSapiens	HLA-DRA*01	HLA-DRB1*07:01	MHCII	FRDYVDRFYKTLRAEQASQE	Gag	HIV-1
CAATAPRGGSEKLVF	TRAV29/DV5*01	TRAJ57*01					HomoSapiens	HLA-DRA*01	HLA-DRB1*01	MHCII	GMFNMLSTVLGVS	PB1	InfluenzaA
CALQGGSEKLVF	TRAV16*01	TRAJ57*01					HomoSapiens	HLA-DRA*01	HLA-DRB1*01	MHCII	GLIYNRMGAVTTEV	M1	InfluenzaA
CAPGGGGSEKLVF	TRAV24*01	TRAJ57*01					HomoSapiens	HLA-DRA*01:01	HLA-DRB5*01:01	MHCII	FRDYVDRFYKTLRAEQASQE	Gag	HIV-1
CAPLTQGGSEKLVF	TRAV13-1*01	TRAJ57*01					HomoSapiens	HLA-DRA*01	HLA-DRB1*01	MHCII	PKYVKQNTLKLAT	HA	InfluenzaA
CAVEGITQGGSEKLVF	TRAV22*01	TRAJ57*01					HomoSapiens	HLA-DRA*01	HLA-DRB1*01	MHCII	GLIYNRMGAVTTEV	M1	InfluenzaA
CAVQGGIQGGSEKLVF	TRAV20*01	TRAJ57*01					HomoSapiens	HLA-DRA*01:01	HLA-DRB1*11:01	MHCII	DRFYKTLRAEQASQEV	Gag	HIV-1
CAYEGASEKLVF	TRAV24*01	TRAJ57*01					HomoSapiens	HLA-DRA*01:01	HLA-DRB1*15:01	MHCII	FRDYVDRFYKTLRAEQASQE	Gag	HIV-1
CAYEGASEKLVF	TRAV24*01	TRAJ57*01					HomoSapiens	HLA-DRA*01:01	HLA-DRB1*01:01	MHCII	FRDYVDRFYKTLRAEQASQE	Gag	HIV-1
CAYRSAFAGGSEKLVF	TRAV38-2/DV8*01	TRAJ57*01					HomoSapiens	HLA-DRA*01	HLA-DRB1*01	MHCII	QARQMVQAMRTIGTHP	M1	InfluenzaA
CAYRSAMGGSEKLVF	TRAV38-2/DV8*01	TRAJ57*01					HomoSapiens	HLA-DRA*01	HLA-DRB1*01	MHCII	QARQMVQAMRTIGTHP	M1	InfluenzaA
CAYRSVLGAEKLVF	TRAV38-2/DV8*01	TRAJ57*01					HomoSapiens	HLA-DRA*01	HLA-DRB1*01	MHCII	QARQMVQAMRTIGTHP	M1	InfluenzaA
CILLWGGSEKLVF	TRAV26-2*01	TRAJ57*01					HomoSapiens	HLA-DRA*01	HLA-DRB1*01	MHCII	GMFNMLSTVLGVS	PB1	InfluenzaA
CILRDGPPQGGSEKLVF	TRAV26-2*01	TRAJ57*01					HomoSapiens	HLA-DRA*01	HLA-DRB1*01	MHCII	DPFRLLQNSQVFS	NP	InfluenzaA
CILSQGGSEKLVF	TRAV26-2*01	TRAJ57*01					HomoSapiens	HLA-DRA*01	HLA-DRB1*01	MHCII	DPFRLLQNSQVFS	NP	InfluenzaA
CIVRVANGGGSEKLVF	TRAV26-1*01	TRAJ57*01					HomoSapiens	HLA-DRA*01	HLA-DRB1*01	MHCII	GLIYNRMGAVTTEV	M1	InfluenzaA
CSPQGGCEKLVF	TRAV24*01	TRAJ57*01					HomoSapiens	HLA-DRA*01:01	HLA-DRB5*01:01	MHCII	FRDYVDRFYKTLRAEQASQE	Gag	HIV-1
CSPQGGSEKLVF	TRAV24*01	TRAJ57*01					HomoSapiens	HLA-DRA*01	HLA-DRB1*07:01	MHCII	FRDYVDRFYKTLRAEQASQE	Gag	HIV-1
CSPQGGSEKLVF	TRAV24*01	TRAJ57*01					HomoSapiens	HLA-DRA*01:01	HLA-DRB1*15:01	MHCII	FRDYVDRFYKTLRAEQASQE	Gag	HIV-1
CSPQGGSEKLVF	TRAV24*01	TRAJ57*01					HomoSapiens	HLA-DRA*01:01	HLA-DRB1*15:02	MHCII	FRDYVDRFYKTLRAEQASQE	Gag	HIV-1
CAAIRSSGSRLTF	TRAV23	TRAJ58	CASSQSTVRYGYTF	TRBV16*01		TRBJ1-2*01	HomoSapiens	HLA-DQA*01	HLA-DRB1*07:01	MHCII	LLEFYLAMPFATP	NY-ESO-1	HomoSapiens
CAAKTSDCSLTF	TRAV8-6*01	TRAJ58	CASSMVRDRGIRYTEAFF	TRBV18*01	TRBD1	TRBJ1-1*01	HomoSapiens	HLA-DPA*01:03	HLA-DPB*04:01	MHCII	TFEYVSQPFLMDLE	Spike	SARS-CoV-2
CALRVGGSRLTF	TRAV16*01	TRAJ58	CSARDGGRSSYEQYF	TRBV20-1*01		TRBJ2-7*01	HomoSapiens	HLA-DRA*01	HLA-DRB1*04:02	MHCII	PSDKHIKEYLNKIQN	CSP	PlasmodiumFalciparum
CALRVGGSRLTF	TRAV16*01	TRAJ58	CSARDGGRSSYEQYF	TRBV20-1*01		TRBJ2-7*01	HomoSapiens	HLA-DRA*01	HLA-DRB1*04:02	MHCII	HIKEYLNKIQNSLST	CSP	PlasmodiumFalciparum
CALRVGGSRLTF	TRAV16*01	TRAJ58	CSARDGGRSSYEQYF	TRBV20-1*01		TRBJ2-7*01	HomoSapiens	HLA-DRA*01	HLA-DRB1*04:02	MHCII	YLNKIQNSLSTEWSP	CSP	PlasmodiumFalciparum
CAFMKRAETSGSRLTF	TRAV38-1*01	TRAJ58	CASSYWPTRETQYF	TRBV6-2*01		TRBJ2-5*01	HomoSapiens	HLA-DPA1*01:03	HLA-DPB1*04:01	MHCII	SGWGDPHYITFDGTYYTFLD	MUC5AC	HomoSapiens
CAARGETSGSRLTF	TRAV13-1*01	TRAJ58	CASSLVPSLASSGDTQYF	TRBV7-3*01		TRBJ2-3*01	HomoSapiens	HLA-DRA*01:01:01	HLA-DRB1*07:01	MHCII	SLFFSAQPFEITAST	APOB	HomoSapiens
CAAMFRGSRLTF	TRAV23/DV6*01	TRAJ58					HomoSapiens	HLA-DRA*01	HLA-DRB1*01	MHCII	SGPLKAEIAQRLED	M1	InfluenzaA
CAASGETSGSRLTF	TRAV23/DV6*01	TRAJ58					HomoSapiens	HLA-DRA*01	HLA-DRB1*01	MHCII	SGPLKAEIAQRLED	M1	InfluenzaA
CAASSETSGSRLTF	TRAV23/DV6*01	TRAJ58					HomoSapiens	HLA-DRA*01	HLA-DRB1*01	MHCII	SGPLKAEIAQRLED	M1	InfluenzaA
CAETSGSRLTF	TRAV22*01	TRAJ58					HomoSapiens	HLA-DRA*01	HLA-DRB1*01	MHCII	PKYVKQNTLKLAT	HA	InfluenzaA
CAVRPLTSGSRLTF	TRAV21*01	TRAJ58					HomoSapiens	HLA-DRA*01	HLA-DRB1*01	MHCII	GLIYNRMGAVTTEV	M1	InfluenzaA
CAVRPLTSGSRLTF	TRAV21*01	TRAJ58					HomoSapiens	HLA-DRA*01	HLA-DRB1*01	MHCII	QARQMVQAMRTIGTHP	M1	InfluenzaA
CAYRSAFVTSGSRLTF	TRAV38-2/DV8*01	TRAJ58					HomoSapiens	HLA-DRA*01	HLA-DRB1*01	MHCII	QARQMVQAMRTIGTHP	M1	InfluenzaA
CATDGETSGSRLTF	TRAV17*01	TRAJ58*01	CSASRGATGQPQHF	TRBV20-1*01		TRBJ1-5*01	HomoSapiens	HLA-DPA1*01:04	HLA-DPB1*03:01	MHCII	MTEYKLVVVGAVGVGKSALTIQLI	KRAS	HomoSapiens
CALGGGETSGSRLTF	TRAV24*01	TRAJ58*01					HomoSapiens	HLA-DRA*01:01	HLA-DRB1*01:01	MHCII	FRDYVDRFYKTLRAEQASQE	Gag	HIV-1
CALSRAGTGNQFYF	TRAV20*01	TRAJ58*01	CSARDQQRVDTQYF	TRBV20-1*01	TRBD2*01	TRBJ2‚Äì3*01	HomoSapiens	HLA-DQA1*03:01	HLA-DQB1*02:01	MHCII	AGSLQPLAL	INS	HomoSapiens
CVVSPSGGSYIPTF	TRAV10*01	TRAJ6*01	CASSPGSPSSYEQYF	TRBV18		TRBJ2-7*01	HomoSapiens	HLA-DRA*01:01	HLA-DRB1*07:01	MHCII	DPPALASTNAEVT	SLC3A2	HomoSapiens
CALSEASGGSYIPTF	TRAV19*01	TRAJ6*01	CASSPRTLTVPRGTDTQYF	TRBV18*01		TRBJ2-3*01	HomoSapiens	HLA-DRA*01:01	HLA-DRB1*03:01	MHCII	AALALLLLDRLNQLE	Nucleocapsid	SARS-CoV-2
CAASKRSGGSYIPTF	TRAV13-1*01	TRAJ6*01	CAGTGFMNTEAFF	TRBV30*01		TRBJ1-1*01	HomoSapiens	HLA-DRA*01:01:01	HLA-DRB1*07:01	MHCII	SLFFSAQPFEITAST	APOB	HomoSapiens
